# Supplementary material for: Broiler litter moisture and trace metals contribute to the persistence of Salmonella strains that harbor large plasmids carrying siderophores
Source: Appl Environ Microbiol. 2025 Mar 13;91(4):e01388-24. doi: 10.1128/aem.01388-24 (PMC12016502; doi:10.1128/aem.01388-24)
Supplement: Table S1 — Metadata of litter samples positive for culturable Salmonella and nutrient levels in flock 1 litter samples. [file aem.01388-24-s0007.xlsx]

## Sheet: SalmonellaPositiveSamples
PiLLS Bench #	Sample Number	Collection Date	Flock #	House #	Flock Size	flock Present	Age of flock (d)	Litter status	Serotype	AST Profile of Salmonella isolate	qPCR
31	H4-4A-060721	2021-06-07	NA	4	NA	No	NA	pre-alum	Typhimurium	Sox, Tet
40	H2-4B-061421	2021-06-14	NA	2	NA	No	NA	post-alum	Schwarzengrund	Str
49	H2-1A-062921	2021-06-29	1	2	26700	Yes	15	early flock	Infantis	Chl, Nal, Str, Sox, Tet, Sxt	Infantis
50	H2-1B-062921	2021-06-29	1	2	26700	Yes	15	early flock	Infantis	Chl, Nal, Str, Sox, Tet, Sxt	Infantis
52	H2-2B-062921	2021-06-29	1	2	26700	Yes	15	early flock	Infantis	Chl, Nal, Str, Sox, Tet, Sxt	Infantis
53	H2-3A-062921	2021-06-29	1	2	26700	Yes	15	early flock	Infantis	Chl, Gen, Nal, Str, Sox, Tet, Sxt	Infantis
54	H2-3B-062921	2021-06-29	1	2	26700	Yes	15	early flock	Infantis	Chl, Nal, Str, Sox, Tet, Sxt	Infantis
55	H2-4A-062921	2021-06-29	1	2	26700	Yes	15	early flock	Infantis	Chl, Nal, Str, Sox, Tet, Sxt	Infantis
56	H2-4B-062921	2021-06-29	1	2	26700	Yes	15	early flock	Infantis	Chl, Gen, Nal, Str, Sox, Tet, Sxt
57	H4-1A-062921	2021-06-29	1	4	26700	Yes	15	early flock	Typhimurium	Chl, Nal, Str, Sox, Tet, Sxt
58	H4-1B-062921	2021-06-29	1	4	26700	Yes	15	early flock	Typhimurium	Sox, Tet
60	H4-2B-062921	2021-06-29	1	4	26700	Yes	15	early flock	Typhimurium	Sox, Tet
62	H4-3B-062921	2021-06-29	1	4	26700	Yes	15	early flock	Typhimurium	Sox, Tet
63	H4-4A-062921	2021-06-29	1	4	26700	Yes	15	early flock	Typhimurium	Sox, Tet	Infantis
65	H2-1A-072021	2021-07-20	1	2	26700	Yes	36	late flock	Infantis	Chl, Nal, Str, Sox, Tet, Sxt	Infantis
66	H2-1B-072021	2021-07-20	1	2	26700	Yes	36	late flock	Typhimurium	Sox, Tet
67	H2-2A-072021	2021-07-20	1	2	26700	Yes	36	late flock	Typhimurium	Sox, Tet
68	H2-2B-072021	2021-07-20	1	2	26700	Yes	36	late flock	Typhimurium	Sox, Tet
69	H2-3A-072021	2021-07-20	1	2	26700	Yes	36	late flock	Infantis	Chl, Nal, Str, Sox, Tet, Sxt	Infantis
70	H2-3B-072021	2021-07-20	1	2	26700	Yes	36	late flock	Infantis	Chl, Nal, Str, Sox, Tet, Sxt	Infantis
71	H2-4A-072021	2021-07-20	1	2	26700	Yes	36	late flock	Infantis	Chl, Gen, Nal, Str, Sox, Tet, Sxt	Infantis
72	H2-4B-072021	2021-07-20	1	2	26700	Yes	36	late flock	Rough_O:r:1,5	Chl, Gen, Nal, Str, Sox, Tet, Sxt	Infantis
73	H4-1A-072021	2021-07-20	1	4	26700	Yes	36	late flock	Typhimurium	Sox, Tet
74	H4-1B-072021	2021-07-20	1	4	26700	Yes	36	late flock	Typhimurium	Sox, Tet
75	H4-2A-072021	2021-07-20	1	4	26700	Yes	36	late flock	Infantis	Chl, Gen, Nal, Str, Sox, Tet, Sxt	Infantis
76	H4-2B-072021	2021-07-20	1	4	26700	Yes	36	late flock	Typhimurium	Sox, Tet
77	H4-3A-072021	2021-07-20	1	4	26700	Yes	36	late flock	Typhimurium	Sox, Tet
78	H4-3B-072021	2021-07-20	1	4	26700	Yes	36	late flock	Typhimurium	Sox, Tet
79	H4-4A-072021	2021-07-20	1	4	26700	Yes	36	late flock	Typhimurium	Sox, Tet
80	H4-4B-072021	2021-07-20	1	4	26700	Yes	36	late flock	Typhimurium	Sox, Tet
83	H2-2A-080221	2021-08-02	NA	2	NA	No	NA	pre-alum	Gaminara	Chl, Nal, Str, Sox, Tet, Sxt	Infantis
82	H2-1B-080221	2021-08-02	NA	2	NA	No	NA	pre-alum	Kentucky	Chl, Nal, Str, Sox, Tet, Sxt	Infantis
92	H4-2B-080221	2021-08-02	NA	4	NA	No	NA	pre-alum	Kentucky	Sox, Tet
117	H2-3A-082321	2021-08-23	2	2	26500	Yes	11	early flock	Kentucky	Chl, Nal, Str, Sox, Tet, Sxt	Infantis
118	H2-3B-082321	2021-08-23	2	2	26500	Yes	11	early flock	Johannesburg	Chl, Gen, Nal, Str, Sox, Tet, Sxt	Infantis
119	H2-4A-082321	2021-08-23	2	2	26500	Yes	11	early flock	Johannesburg	Sox, Tet
121	H4-1A-082321	2021-08-23	2	4	26500	Yes	11	early flock	Gaminara	Sox, Tet
125	H4-3A-082321	2021-08-23	2	4	26500	Yes	11	early flock	Alachua	Sox, Tet
130	H2-1B-091321	2021-09-13	2	2	26500	Yes	32	late flock	Enteritidis	Chl, Nal, Str, Sox, Tet, Sxt	Infantis
131	H2-2A-091321	2021-09-13	2	2	26500	Yes	32	late flock	Gaminara	Chl, Gen, Nal, Str, Sox, Tet, Sxt	Infantis
133	H2-3A-091321	2021-09-13	2	2	26500	Yes	32	late flock	Schwarzengrund	Str
134	H2-3B-091321	2021-09-13	2	2	26500	Yes	32	late flock	Schwarzengrund	Str
135	H2-4A-091321	2021-09-13	2	2	26500	Yes	32	late flock	Infantis	Chl, Gen, Nal, Str, Sox, Tet, Sxt	Infantis
136	H2-4B-091321	2021-09-13	2	2	26500	Yes	32	late flock	Rough_O:r:1,5	Chl, Gen, Nal, Str, Sox, Tet, Sxt	Infantis
137	H4-1A-091321	2021-09-13	2	4	26500	Yes	32	late flock	Typhimurium	Sox, Tet
138	H4-1B-091321	2021-09-13	2	4	26500	Yes	32	late flock	Typhimurium	Sox, Tet
139	H4-2A-091321	2021-09-13	2	4	26500	Yes	32	late flock	Typhimurium	Sox, Tet
140	H4-2B-091321	2021-09-13	2	4	26500	Yes	32	late flock	Typhimurium	Sox, Tet
141	H4-3A-091321	2021-09-13	2	4	26500	Yes	32	late flock	Typhimurium	Sox, Tet
142	H4-3B-091321	2021-09-13	2	4	26500	Yes	32	late flock	Typhimurium	Sox, Tet
143	H4-4A-091321	2021-09-13	2	4	26500	Yes	32	late flock	Typhimurium	Sox, Tet
144	H4-4B-091321	2021-09-13	2	4	26500	Yes	32	late flock	Typhimurium	Sox, Tet
162	H2-1B-101821	2021-10-18	3	2	27200	Yes	11	early flock	Typhimurium	Sox, Tet
165	H2-3A-101821	2021-10-18	3	2	27200	Yes	11	early flock	Infantis	Chl, Gen, Nal, Str, Sox, Tet	Infantis
166	H2-3B-101821	2021-10-18	3	2	27200	Yes	11	early flock	Infantis	Chl, Gen, Nal, Str, Sox, Tet, Sxt	Infantis
169	H4-1A-101821	2021-10-18	3	4	26700	Yes	11	early flock	Typhimurium	Sox, Tet
170	H4-1B-101821	2021-10-18	3	4	26700	Yes	11	early flock	Typhimurium	Chl,Nal,Str, Sox,Tet,Sxt	Infantis
171	H4-2A-101821	2021-10-18	3	4	26700	Yes	11	early flock	Typhimurium	Sox, Tet
173	H4-3A-101821	2021-10-18	3	4	26700	Yes	11	early flock	Typhimurium	Chl,Gen,Nal,Str,Sox,Tet,Sxt	Infantis
174	H4-3B-101821	2021-10-18	3	4	26700	Yes	11	early flock	Typhimurium	Sox, Tet
176	H4-4B-101821	2021-10-18	3	4	26700	Yes	11	early flock	Typhimurium	Sox, Tet
177	H2-1A-110821	2021-11-08	3	2	26700	Yes	32	late flock	Infantis	Chl, Nal, Str, Sox, Tet, Sxt	Infantis
181	H2-3A-110821	2021-11-08	3	2	26700	Yes	32	late flock	Infantis	Chl, Gen, Nal, Str, Sox, Tet	Infantis
183	H2-4A-110821	2021-11-08	3	2	26700	Yes	32	late flock	Rough_O:r:1,5	Chl, Gen, Nal, Str, Sox, Tet	Infantis
184	H2-4B-110821	2021-11-08	3	2	26700	Yes	32	late flock	Infantis	Chl, Nal, Str, Sox, Tet	Infantis
185	H4-1A-110821	2021-11-08	3	4	26700	Yes	32	late flock	Typhimurium	Sox, Tet
186	H4-1B-110821	2021-11-08	3	4	26700	Yes	32	late flock	Typhimurium	Sox, Tet
187	H4-2A-110821	2021-11-08	3	4	26700	Yes	32	late flock	Infantis	Chl, Nal, Str, Sox, Tet, Sxt	Infantis
188	H4-2B-110821	2021-11-08	3	4	26700	Yes	32	late flock	Typhimurium	Chl, Nal, Str, Sox, Tet, Sxt
189	H4-3A-110821	2021-11-08	3	4	26700	Yes	32	late flock	Typhimurium	Sox, Tet
190	H4-3B-110821	2021-11-08	3	4	26700	Yes	32	late flock	Typhimurium	Sox, Tet
191	H4-4A-110821	2021-11-08	3	4	26700	Yes	32	late flock	Typhimurium	Sox, Tet	Infantis
192	H4-4B-110821	2021-11-08	3	4	26700	Yes	32	late flock	Kentucky	Str
195	H2-2A-013122	2021-01-31	4	2	NA	No	NA	pre-alum	Typhimurium	Sox, Tet
196	H2-2B-013122	2021-01-31	4	2	NA	No	NA	pre-alum	Infantis	Chl, Nal, Str, Sox, Tet, Sxt	Infantis
198	H2-3B-013122	2021-01-31	4	2	NA	No	NA	pre-alum	Infantis	Chl, Gen, Nal, Str, Sox, Tet, Sxt	Infantis
202	H4-1B-013122	2021-01-31	4	4	NA	No	NA	pre-alum	Typhimurium	Sox, Tet
203	H4-2A-013122	2021-01-31	4	4	NA	No	NA	pre-alum	Typhimurium	Sox, Tet
205	H4-3A-013122	2021-01-31	4	4	NA	No	NA	pre-alum	Typhimurium	Sox, Tet
207	H4-4A-013122	2021-01-31	4	4	NA	No	NA	pre-alum	Kentucky	Str
210	H2-1B-021422	2022-02-14	4	2	26300	Yes	10	early flock	Infantis	Chl,Gen,Nal,Str,Sox,Tet,Sxt	Infantis
211	H2-2A-021422	2022-02-14	4	2	26300	Yes	10	early flock	Kentucky	Str,
212	H2-2B-021422	2022-02-14	4	2	26300	Yes	10	early flock	Kentucky	Str
213	H2-3A-021422	2022-02-14	4	2	26300	Yes	10	early flock	Kentucky	Str,
214	H2-3B-021422	2022-02-14	4	2	26300	Yes	10	early flock	Infantis	Chl,Gen,Nal,Str,Sox,Tet,Sxt	Infantis
215	H2-4A-021422	2022-02-14	4	2	26300	Yes	10	early flock	Kentucky	Str,
217	H4-1A-021422	2022-02-14	4	4	26300	Yes	10	early flock	Kentucky	Str,
218	H4-1B-021422	2022-02-14	4	4	26300	Yes	10	early flock	Kentucky	Str,
219	H4-2A-021422	2022-02-14	4	4	26300	Yes	10	early flock	Kentucky	Str,
220	H4-2B-021422	2022-02-14	4	4	26300	Yes	10	early flock	Kentucky	Chl,Nal,Str,Sox,Tet,Sxt
221	H4-3A-021422	2022-02-14	4	4	26300	Yes	10	early flock	Kentucky	Str,
223	H4-4A-021422	2022-02-14	4	4	26300	Yes	10	early flock	Kentucky	Str, Tet
224	H4-4B-021422	2022-02-14	4	4	26300	Yes	10	early flock	Typhimurium	Sox,Tet,
225	H2-1A-030722	2022-03-07	4	2	26300	Yes	31	late flock	Infantis	Chl,Nal,Str,Sox,Tet,Sxt	Infantis
226	H2-1B-030722	2022-03-07	4	2	26300	Yes	31	late flock	Infantis	Chl,Gen,Nal,Str,Sox,Tet,Sxt	Infantis
227	H2-2A-030722	2022-03-07	4	2	26300	Yes	31	late flock	Kentucky	Chl,Nal,Str,Sox,Tet,Sxt
228	H2-2B-030722	2022-03-07	4	2	26300	Yes	31	late flock	Kentucky	Str,
229	H2-3A-030722	2022-03-07	4	2	26300	Yes	31	late flock	Kentucky	Str,
230	H2-3B-030722	2022-03-07	4	2	26300	Yes	31	late flock	Infantis	Chl,Nal,Str,Sox,Tet,Sxt	Infantis
231	H2-4A-030722	2022-03-07	4	2	26300	Yes	31	late flock	Kentucky	Chl,Nal,Str,Sox,Tet,Sxt
232	H2-4B-030722	2022-03-07	4	2	26300	Yes	31	late flock	Kentucky	Str,Tet,
233	H4-1A-030722	2022-03-07	4	4	26300	Yes	31	late flock	Kentucky	Str,
234	H4-1B-030722	2022-03-07	4	4	26300	Yes	31	late flock	Typhimurium	Sox,Tet,Sxt
235	H4-2A-030722	2022-03-07	4	4	26300	Yes	31	late flock	Kentucky	Str,
236	H4-2B-030722	2022-03-07	4	4	26300	Yes	31	late flock	Kentucky	Str,
237	H4-3A-030722	2022-03-07	4	4	26300	Yes	31	late flock	Kentucky	Chl,Nal,Str,Sox,Tet,Sxt
238	H4-3B-030722	2022-03-07	4	4	26300	Yes	31	late flock	Typhimurium	Sox,Tet,
239	H4-4A-030722	2022-03-07	4	4	26300	Yes	31	late flock	Kentucky	Str,Tet,
240	H4-4B-030722	2022-03-07	4	4	26300	Yes	31	late flock	Kentucky	Nal, Str, Tet

## Sheet: Flock1-Nutrients 
Bench #	Sample #	Nitrogen %	Carbon %	Ca ppm	P ppm	Mg ppm	Zn ppm	Mn ppm	Fe ppm	Cu ppm	Na ppm	K ppm	Salmonella detection	Caked Moisture	Friable Moisture	Salmonella (Log10 ttr gene copies/g litter)	Enterobacteriaceae (Log10 gap A gene copies/g litter)
17	H2-1A-060721	4.17391	33.0014	26120.1	11406	6358.64	522.629	541.419	729.278	315.769	7345.56	33779.5	0	0.400237	0.359535	5.60414	8.93
18	H2-1B-060721	4.08853	34.0491	23877	10998.6	6404.39	530.787	541.273	659.377	352.058	7383.19	33198.3	0	0.309962	0.360907	5.96425	4.9
19	H2-2A-060721	3.73962	34.6867	25353.6	10828.8	6194.28	521.799	538.718	620.052	360.251	7321.05	32537.2	0	0.346266	0.187658	6.34574	4.9
20	H2-2B-060721	3.52536	34.3208	28901.1	11237.2	6356.08	546.701	574.515	634.997	396.792	7384.51	31921.6	0	0.196489	0.190735	6.3901	9.24
21	H2-3A-060721	3.57814	31.2282	27805.3	12861.4	6653.35	563.773	591.782	719.769	375.16	7872.49	35721.9	0	0.209583	0.205147	5.76239	9.39
22	H2-3B-060721	3.62552	33.5462	23809.4	11321.6	6463.9	565.958	591.519	633.914	435.193	7544.93	32085.1	0	0.194085	0.195777	5.97691	9.27
23	H2-4A-060721	3.54123	33.5858	22268.4	10532.9	6333	533.857	538.306	655.239	360.012	7293.98	32967.1	0	0.192557	0.184949	5.69624	9.21
24	H2-4B-060721	3.57826	33.473	23794.9	10395.6	6182.81	520.598	521.035	618.788	350.19	7197.49	32963.9	0	0.193235	0.190881	5.60206	9.02
25	H4-1A-060721	3.97158	33.5031	25247.2	10657.4	5800.78	478.516	475.916	676.75	290.447	6637.29	30892.7	0	0.245114	0.204061	5.84366	9.19
26	H4-1B-060721	3.95469	33.7062	22172.7	10626.2	6043.86	521.08	526.8	793.193	356.916	7228.56	32306.9	0	0.245558	0.199732	5.97043	9.42
27	H4-2A-060721	3.94873	33.2757	22368.5	10886.8	5809.67	484.19	508.144	658.737	330.464	6928.33	30915.6	0	0.234598	0.191879	6.34588	9.31
28	H4-2B-060721	3.5392	35.4791	22307.4	9517.84	5159.72	481.976	490.015	571.982	337.383	6815.04	28579.1	0	0.212197	0.187822	6.32867	9.34
29	H4-3A-060721	3.72373	34.6161	23934.2	9881.58	5696.29	507.45	509.669	637.005	346.9	7208.1	31851.6	0	0.189555	0.204353	6.13534	9.32
30	H4-3B-060721	3.66767	34.8246	19730.4	10247.9	5899.89	525.947	527.105	579.356	388.566	7450.75	31691.9	0	0.190996	0.205641	5.93458	9.49
31	H4-4A-060721	3.89976	35.3168	21238	11226.5	6312.5	545.038	546.616	589.491	379.612	7043.84	31255.3	1	0.214219	0.188714	6.29377	9.34
32	H4-4B-060721	3.88642	33.7156	23753.8	10927.1	6160.53	536.164	518.398	656.751	328.658	7252.37	32846.3	0	0.209654	0.193821	5.8859	9.22
33	H2-1A-061421	3.70019	32.3116	18821.9	9837.91	5795.56	497.86	503.859	804.89	307.943	6897.45	30465.4	0	0.207793	0.209844	5.90318	9.33
34	H2-1B-061421	3.71244	31.7676	21853.3	9369.92	5618.63	462.056	473.73	695.934	284.218	6815.14	29777.6	0	0.214288	0.193784	6.08338	9.22
35	H2-2A-061421	3.65751	33.3496	18641.1	9349.01	5467.73	457.433	472.598	676.701	291.063	6722.36	29405.8	0	0.19156	0.184891	6.13559	9.55
36	H2-2B-061421	3.74377	32.7849	21968.1	10388.2	5966.26	522.003	552.761	726.109	375.131	7009.66	29271.7	0	0.188898	0.177578	6.08673	9.42
37	H2-3A-061421	3.64843	32.8038	22583	10265.4	6054.96	523.632	540.662	758.88	353.517	7491.62	30438.6	0	0.184849	0.193792	5.60206	9.3
38	H2-3B-061421	3.73656	32.352	27977.7	11172.4	6303.89	517.902	537.25	769.539	348.527	7258.95	30382.7	0	0.178989	0.178275	5.60206	9.05
39	H2-4A-061421	3.63191	33.5143	20347.1	9781.07	5876.76	492.944	494.421	725.42	316.607	7287.69	29944.8	0	0.189528	0.178051	5.60206	9.19
40	H2-4B-061421	3.77031	33.8519	22123	9695.4	5749.61	492.996	490.97	720.938	300.976	7050.32	31420.6	1	0.180617	0.172509	5.60206	8.86
41	H4-1A-061421	4.07046	31.5134	19221.8	9080.58	5230.61	459.029	456.771	712.513	275.675	6180.74	26158.1	0	0.192817	0.177864	5.60206	8.82
42	H4-1B-061421	3.96613	33.1033	18917.3	9511.2	5452.91	483.454	485.913	781.881	317.165	6864.91	27591.4	0	0.177326	0.171155	6.47163	9.32
43	H4-2A-061421	3.81629	32.8757	23682.3	9798.36	5572.52	453.486	485.577	707.453	294.643	7321.09	29192.8	0	0.182865	0.162162	4.18275	9.57
44	H4-2B-061421	3.82783	34.389	21608.6	9778.53	5726.07	487.188	517.384	662.409	347.056	7062.26	27911.7	0	0.186792	0.182746	4.18275	9.23
45	H4-3A-061421	3.81936	34.0389	21262.4	10324.2	6023.58	522.382	543.473	711.155	374.935	6930.97	29595.3	0	0.176361	0.182331	4.18275	9.09
46	H4-3B-061421	3.79647	33.6183	26352.3	11604.5	6475.31	533.13	551.212	724.904	387.207	7546.22	31556.8	0	0.193979	0.186892	5.60206	9.28
47	H4-4A-061421	3.79251	33.8549	21900.4	9815.9	5751.93	482.453	490.225	685.392	306.852	6853.29	29835.2	0	0.183263	0.174009	5.70912	9.02
49	H2-1A-062921	4.07705	33.9031	19148.6	9995.7	5329.93	506.661	477.395	703.998	306.426	8055.5	31316.2	0	0.173163	0.176616	6.0953	9.1
50	H2-1B-062921	3.35031	30.3375	18263.1	9146.82	5083.44	452.177	456.516	583.841	286.108	6581.87	25282.6	1	0.595486	0.267398	5.91348	9.69
51	H2-2A-062921	3.66639	35.7242	23308.5	10146.6	5814	529.573	521.933	702.475	334.996	7009	28531.8	1	0.244066	0.221353	6.52589	9.66
52	H2-2B-062921	3.82317	35.0274	26287	10568.3	5966	489.352	514.266	637.786	281.454	7173.47	31680.2	0	0.259953	0.233209	6.46644	9.52
53	H2-3A-062921	3.81246	32.006	25839	12818.8	6938.73	617.435	652.63	779.72	409.664	8617.61	33901.2	1	0.458245	0.211491	5.60206	9.68
54	H2-3B-062921	3.67773	31.3884	30403.8	13389.5	7615.11	642.651	686.872	805.94	420.7	8748.72	37112.1	1	0.531899	0.247172	6.71629	9.57
55	H2-4A-062921	3.92388	34.4621	23954.7	10886.2	6708.47	558.669	563.224	704.083	354.664	7727.89	33007.3	1	0.28118	0.325752	6.98562	9.58
56	H2-4B-062921	3.97069	35.1197	20640.1	10688.6	6195.59	507.383	500.585	689.362	297.105	7655.91	33065.9	1	0.529666	0.234274	6.9841	9.65
57	H4-1A-062921	4.22859	34.343	20787.3	9665.22	5715.25	464.802	474.083	679.476	272.065	6781.73	28694.5	1	0.241858	0.242796	7.26299	9.65
58	H4-1B-062921	4.11789	34.3617	20602.6	10567	6063.35	514.838	524.99	749.612	323.208	7164.27	29249.4	1	0.197417	0.194433	6.89316	9.22
59	H4-2A-062921	3.9911	33.3713	22729.5	10586.7	6061.68	488.078	516.64	735.655	303.709	7437.37	30975.7	1	0.473735	0.215858	6.52586	9.67
60	H4-2B-062921	3.93475	34.9779	25605.4	10392.7	5856.1	511.396	531.618	625.357	350.881	7158.58	28094.8	0	0.26466	0.212806	6.7435	9.77
61	H4-3A-062921	4.20205	33.139	23770.2	12184.4	6890.85	550.92	586.867	702.439	345.07	7460.06	34816.5	1	0.209411	0.200724	4.18275	9.2
62	H4-3B-062921	3.85307	35.0452	23843.2	11369.4	6554.49	559.09	571.765	614.995	402.412	7715.23	31454.4	0	0.200412	0.268899	7.0449	9.17
63	H4-4A-062921	3.93924	35.1848	19422.2	10281.3	6325.09	526.215	529.456	629.968	361.625	6792.71	30017.9	1	0.216964	0.251789	5.60206	9.76
64	H4-4B-062921	3.99113	34.1417	20885.1	10497	6529.42	523.225	526.211	630.265	350.847	7089.85	32365.4	1	0.448449	0.230128	7.38087	9.64
65	H2-1A-072021	3.14851	27.1005	16647.1	9110.09	5074.1	404.051	411.18	570.285	245.425	6129.89	26509.8	0	0.237052	0.230367	6.05616	9.8
66	H2-1B-072021	2.96947	26.0557	15726.6	8554.54	4828.72	399.1	400.938	480.587	267.205	5638.77	24768.8	1	0.613978	0.425521	5.93951	9.69
67	H2-2A-072021	3.41861	30.3793	21695.2	10898	5568	470.997	486.075	554.824	325.286	7335.77	28141.7	1	0.642861	0.481878	6.28495	9.66
68	H2-2B-072021	3.54951	31.7097	23495.6	11339	5922.82	519.623	549.802	571.99	379.078	6825.53	29256.2	1	0.639392	0.359	6.43523	9.57
69	H2-3A-072021	3.40146	33.6555	26545.7	12404.4	6703.91	549.31	576.368	651.026	397.01	7658.59	33768.8	1	0.610347	0.420114	6.71747	9.51
70	H2-3B-072021	3.52305	34.1899	20608.6	10647.7	5964.94	516.467	525.912	577.553	380.348	7154.89	30820.8	1	0.589933	0.311412	6.97069	9.57
71	H2-4A-072021	3.64487	32.8126	23858.9	11055.7	6258.1	537.773	520.884	612.366	364.054	7038.72	31284.7	1	0.628009	0.416339	5.60206	9.87
72	H2-4B-072021	3.54899	32.1702	21425.9	11225	6123.83	531.916	526.266	618.859	358.52	7097.78	30769.2	1	0.523255	0.403224	5.60206	9.79
73	H4-1A-072021	3.9876	35.5991	21493.6	11064.2	5765.33	497.91	487.769	642.937	341.573	6974.9	29843	1	0.604165	0.415624	6.16707	9.71
74	H4-1B-072021	3.62973	32.853	22813.3	11502.3	5769.11	489.54	497.878	602.547	382.06	6772.17	28394.4	1	0.581619	0.296556	6.01003	9.53
75	H4-2A-072021	3.44437	33.0315	22999.9	11418.1	6427.35	543.682	565.098	667.516	432.641	6950.12	30913.2	1	0.641562	0.404496	5.74355	9.77
76	H4-2B-072021	3.64064	34.1598	23718.8	11072.1	6199.57	527.751	559.311	604.006	438.799	7491.47	30977.2	1	0.573628	0.363797	6.13546	9.8
77	H4-3A-072021	3.61228	34.2662	25265.2	12416.5	6550.94	560.122	575.174	645.238	460.405	7515.44	32495.4	1	0.639057	0.304998	6.33436	9.39
78	H4-3B-072021	3.73939	35.0774	27145.1	12612.5	6733.57	574.176	568.447	618.608	449.612	7851.37	33862	1	0.620097	0.314326	6.4826	9.79
79	H4-4A-072021	3.50065	31.328	21068.6	10820.2	5785.18	504.031	501.949	563.214	413.967	6780.78	29275.1	1	0.6553	0.315184	6.20985	9.62
80	H4-4B-072021	3.88001	32.9	21900.2	11710.2	6291.32	536.622	530.741	604.614	399.264	7341.08	32955.4	1	0.587595	0.349677	5.85102	9.9
