# Supplementary material for: Broiler litter moisture and trace metals contribute to the persistence of Salmonella strains that harbor large plasmids carrying siderophores
Source: Appl Environ Microbiol. 2025 Mar 13;91(4):e01388-24. doi: 10.1128/aem.01388-24 (PMC12016502; doi:10.1128/aem.01388-24)
Supplement: Table S2 — Metadata of Salmonella isolates sequenced for this study. [file aem.01388-24-s0008.xlsx]

## Sheet: Table S2
WGS #	NVSL antisera	qPCR (Infantis-usg)	AST profile	AST profile (re-run)	Hybrid	Long Read Technology	# of contigs	Circular contigs	N50 (bp)	Length (Mbp)	PacBio	# of contigs	Circular contigs	N50 (Kbp)	Length (Mbp)	Complete	SISTR
PiLLS-57	Typhimurium		Chl, Nal, Str, Sox, Tet, Sxt	Sox, Tet	Y	Nanopore	5	All	4820.401Kbp	5.058759Mbp	N	NA	NA	NA	NA	Hybrid	Typhimurium
PiLLS-170	Typhimurium	Infantis	Chl,Nal,Str, Sox,Tet,Sxt	ND	Y	Nanopore	5	All	4817.636Kbp	5.056001Mbp	N	NA	NA	NA	NA	Hybrid	Typhimurium
PiLLS-173	Typhimurium	Infantis	Chl,Gen,Nal,Str,Sox,Tet,Sxt	Tet	Y	PacBio	5	All	4818.991Kbp	5.057356Mbp	bc2009	5	All	4819.0Kbp	5.1Mbp	Hybrid, Pacbio	Typhimurium
PiLLS-188	Typhimurium		Chl, Nal, Str, Sox, Tet, Sxt	Sox, Tet	Y	Nanopore	5	All	4817.229Kbp	5.055601Mbp	N	NA	NA	NA	NA	Hybrid	Typhimurium
PiLLS-191	Typhimurium	Infantis	Sox, Tet	Sox, Tet	Y	PacBio	5	All	4817.636Kbp	5.056001Mbp	bc2011	5	All	4817.6Kbp	5.1Mbp	Hybrid, Pacbio	Typhimurium
PiLLS-49	Infantis	Infantis	Chl, Nal, Str, Sox, Tet, Sxt	ND	Y	PacBio	21	NONE	3288.467Kbp	5.030394Mbp	bc2001	2	All	4727.2Kbp	5.0Mbp	Pacbio	Infantis
PiLLS-53	Infantis	Infantis	Chl, Gen, Nal, Str, Sox, Tet, Sxt	ND	Y	PacBio	9	NONE	4658.017Kbp	5.033076Mbp	bc2002	2	All	4727.2Kbp	5.0Mbp	Pacbio	Infantis
PiLLS-118	Johannesburg	Infantis	Chl, Gen, Nal, Str, Sox, Tet, Sxt	ND	Y	PacBio	2	All	4727.2Kbp	5.03358Mbp	bc2005	8	3,8	2885.0Kbp	5.1Mbp	Hybrid	Infantis
PiLLS-130	Enteritidis	Infantis	Chl, Nal, Str, Sox, Tet, Sxt	ND	Y	PacBio	2	All	4711.66Kbp	5.018052Mbp	bc2006	4	2	4692.7Kbp	5.1Mbp	Hybrid	Infantis
PiLLS-131	Gaminara	Infantis	Chl, Gen, Nal, Str, Sox, Tet, Sxt	ND	Y	PacBio	8	2	4657.131Kbp	5.032872Mbp	bc2007	3	All	4717.5Kbp	5.0Mbp	Pacbio	Infantis
PiLLS-220	Kentucky		Chl,Nal,Str,Sox,Tet,Sxt	Str	Y	Nanopore	3	All	4794.712Kbp	5.123059Mbp	N	NA	NA	NA	NA	Hybrid	Kentucky
PiLLS-227	Kentucky		Chl,Nal,Str,Sox,Tet,Sxt	Str	Y	Nanopore	3	All	4791.84Kbp	5.120187Mbp	N	NA	NA	NA	NA	Hybrid	Kentucky
PiLLS-231	Kentucky		Chl,Nal,Str,Sox,Tet,Sxt	Str	Y	Nanopore	3	All	4793.376Kbp	5.121723Mbp	N	NA	NA	NA	NA	Hybrid	Kentucky
PiLLS-237	Kentucky		Chl,Nal,Str,Sox,Tet,Sxt	Str	Y	Nanopore	3	All	4791.84Kbp	5.120187Mbp	N	NA	NA	NA	NA	Hybrid	Kentucky
PiLLS-72	Rough_O:r:1,5	Infantis	Chl, Gen, Nal, Str, Sox, Tet, Sxt	ND	Y	PacBio	7	2	4549.539Kbp	5.017393Mbp	bc2003	4	3	3117.7Kbp	5.1Mbp	None	Infantis
PiLLS-83	Gaminara	Infantis	Chl, Nal, Str, Sox, Tet, Sxt	ND	Y	Nanopore	5	2	4658.017Kbp	5.033225Mbp	N	NA	NA	NA	NA	None	Infantis
PiLLS-117	Kentucky	Infantis	Chl, Nal, Str, Sox, Tet, Sxt	ND	Y	Nanopore	12	NONE	4616.838Kbp	5.015647Mbp	N	NA	NA	NA	NA	None	Infantis
PiLLS-136	Rough_O:r:1,5	Infantis	Chl, Gen, Nal, Str, Sox, Tet, Sxt	ND	Y	Nanopore	13	NONE	4549.539Kbp	5.017088Mbp	N	NA	NA	NA	NA	None	Infantis
PiLLS-165	Infantis	Infantis	Chl, Gen, Nal, Str, Sox, Tet	ND	Y	PacBio	5	2	4657.977Kbp	5.024264Mbp	bc2008	3	3	3116.6Kbp	5.0Mbp	None	Infantis
PiLLS-183	Rough_O:r:1,5	Infantis	Chl, Gen, Nal, Str, Sox, Tet	ND	Y	Nanopore	2	All	4711.726Kbp	5.010695Mbp	N	NA	NA	NA	NA	Hybrid	Infantis
PiLLS-184	Infantis	Infantis	Chl, Nal, Str, Sox, Tet	ND	Y	PacBio	5	2	4658.023Kbp	5.026111Mbp	bc2010	6	4	3124.4Kbp	5.1Mbp	None	Infantis
PiLLS-82	Kentucky	Infantis	Chl, Nal, Str, Sox, Tet, Sxt	ND	N	PacBio	NA	NA	NA	NA	bc2004	3	2,3	4715.9Kbp	5.0Mbp	None	Infantis
PiLLS-234	Typhimurium		Sox,Tet,Sxt	Tet,Sxt	Y	PacBio	11	1,2,5,6,7,9	4799.579Kbp	5.115066Mbp	bc2012	5	1,4	4801.0Kbp	5.1Mbp	None	Typhimurium
