# Supplementary material for: Broiler litter moisture and trace metals contribute to the persistence of Salmonella strains that harbor large plasmids carrying siderophores
Source: Appl Environ Microbiol. 2025 Mar 13;91(4):e01388-24. doi: 10.1128/aem.01388-24 (PMC12016502; doi:10.1128/aem.01388-24)
Supplement: Table S3 — Metadata of Salmonella isolates used for in vitro growth experiments. [file aem.01388-24-s0009.xlsx]

## Sheet: Sheet1
Name	Isolate ID	Source	Year of isolation	plasmid	AST profile	Virulence factors on plasmids	Antimicrobial resistance genes on plasmids
Infantis-1-pESI-	FSIS11705516	Animal (young chicken)	2017	NA	Pan susceptible	None	None
Infantis-2-pESI-	FSIS11705342	Animal (young chicken)	2017	NA	Pan susceptible	None	None
Infantis-1-pESI+	PiLLS_53	Litter	2021	IncFIB (pESI-like)	Chl, Gen, Nal, Str, Sox, Tet, Sxt	faeDE, fyuA, ybtETUAPQXS, irp1, irp2	aac(3)-IVa, aph(4)-Ia, floR, drfA14, aph(3'')-Ia, tetA, sul1, aadA1, merRTPCDAB, qacE
Infantis-2-pESI+	PiLLS_184	Litter	2021	IncFIB (pESI-like)	Chl, Nal, Str, Sox, Tet	faeDE, fyuA, ybtETUAPQXS, irp1, irp2	aac(3)-IVa, aph(4)-Ia, floR, aph(3'')-Ia, tetA, sul1, aadA1, merRTPCDAB, qacE
Typhimurium-1	PiLLS_57	Litter	2021	IncC, IncX1, ColRNAi, Col(pHAD28)	Sox, Tet	fyuA, ybtETUAPQXS, irp1, irp2	tetA, sul2, merRTPCDAB
Typhimurium-2	PiLLS_234	Litter	2022	IncC, IncI1, IncX1, Col8282, ColpVC	Sox, Tet, Sxt	fyuA, ybtETUAPQXS, irp1, irp2	tetA, sul2, aac(3)-VIa, aadA1, dfrA1, merRTPCDAB
Kentucky-1	PiLLS_220	Litter	2022	IncHI2A, IncX1	Str	iucABCD, iutA	aph(3'')-Ib, aph(6)-Id, pcoABCDRE, silP, silE
Kentucky-2	PiLLS_237	Litter	2022	IncHI2A, IncX1	Str	iucABCD, iutA	aph(3'')-Ib, aph(6)-Id, pcoABCDRE, silP, silE
