# Supplementary material for: Broiler litter moisture and trace metals contribute to the persistence of Salmonella strains that harbor large plasmids carrying siderophores
Source: Appl Environ Microbiol. 2025 Mar 13;91(4):e01388-24. doi: 10.1128/aem.01388-24 (PMC12016502; doi:10.1128/aem.01388-24)
Supplement: Table S4 — Metadata of S. Typhimurium genomes in GenomeTrakr SNP clusters. [file aem.01388-24-s0010.xlsx]

## Sheet: SNP Cluster PDS000180813.4
Assembly	Strain	Isolate	Collection date	Location	State	Isolation source	Isolation type	Min-same	Min-diff	BioSample	aac(6')-Iaa_1	tet(A)	sul2	blaCMY-2_1	aph(3')-Ia_1	blaTEM-1B_1	aph(3'')-Ib_2	aph(6)-Id_1	sul1_5	ant(3'')-Ia_1	aac(3)-VIa_2	tet(A)_4	aac(3)-IVa_1	aph(4)-Ia_1	tet(B)_2	blaCMY-132_1	sul2_14	aac(3)-IId_1	aph(3')-Ia_9	blaCMY-130_1	blaTEM-141_1	aadA2_1	aph(3')-Ia_3	blaCTX-M-1_1	blaTEM-104_1	blaTEM-1C_1	dfrA12_8	mph(A)_2	tet(C)_3	fyuA	irp1	irp2	ybtA	ybtE	ybtP	ybtQ	ybtS	ybtT	ybtU
GCA_011251935.1	FSIS12028852	PDT000703288.1	2023	USA:VA	VA	chicken carcass	environmental/other	8	4	SAMN14271214	1	1	1	0	0	0	0	0	0	0	0	0	0	0	0	0	0	0	0	0	0	0	0	0	0	0	0	0	0	1	1	1	1	1	1	1	1	1	0
GCA_028369655.1	FSIS12319274	PDT001598543.1	2023	USA:GA	GA	Animal-Chicken-Young Chicken (cecal)	environmental/other	11	13	SAMN32979499	1	1	1	0	0	0	0	0	0	0	0	0	0	0	0	0	0	0	0	0	0	0	0	0	0	0	0	0	0	1	1	1	1	1	1	1	1	1	1
GCA_028430805.1	FSIS22311782	PDT001601033.1	2023	USA:IL	IL	comminuted chicken	environmental/other	2	31	SAMN33020858	1	1	1	0	0	0	0	0	0	0	0	0	0	0	0	0	0	0	0	0	0	0	0	0	0	0	0	0	0	1	1	1	1	1	1	1	1	1	1
GCA_028559075.1	FSIS12319554	PDT001610507.1	2023	USA:SC	SC	raw intact chicken	environmental/other	10	39	SAMN33211763	1	1	1	0	0	0	0	0	0	0	0	0	0	0	0	0	0	0	0	0	0	0	0	0	0	0	0	0	0	1	1	1	1	1	1	1	1	1	1
GCA_028858995.1	23CT01CH01-S1	PDT001641724.1	2023	USA:CT	CT	chicken	environmental/other	9	33	SAMN33434854	1	1	1	0	0	0	0	0	0	0	0	0	0	0	0	0	0	0	0	0	0	0	0	0	0	0	0	0	0	1	1	1	1	1	1	1	1	1	1
GCA_028884095.1	FSIS32308923	PDT001646972.1	2023	USA:GA	GA	chicken - young chicken carcass rinse (post-chill)	environmental/other	9	18	SAMN33458731	1	1	1	0	0	0	0	0	0	0	0	0	0	0	0	0	0	0	0	0	0	0	0	0	0	0	0	0	0	1	1	1	1	1	1	1	1	1	1
GCA_028900485.1	FSIS22312120	PDT001649455.1	2023	USA:GA	GA	chicken - young chicken carcass rinse (post-chill)	environmental/other	5	48	SAMN33555453	1	1	1	0	0	0	0	0	0	0	0	0	0	0	0	0	0	0	0	0	0	0	0	0	0	0	0	0	0	1	1	1	1	1	1	1	1	1	1
GCA_029128545.1	FSIS12320282	PDT001655763.1	2023	USA:GA	GA	raw intact chicken	environmental/other	3	14	SAMN33699613	1	1	1	0	0	0	0	0	0	0	0	0	0	0	0	0	0	0	0	0	0	0	0	0	0	0	0	0	0	1	1	1	1	1	1	1	1	1	1
GCA_029221705.1	FSIS12320425	PDT001662039.1	2023	USA:GA	GA	raw intact chicken	environmental/other	19	21	SAMN33771870	1	1	1	0	0	0	0	0	0	0	0	0	0	0	0	0	0	0	0	0	0	0	0	0	0	0	0	0	0	1	1	1	1	1	1	1	1	1	1
GCA_029329935.1	23GA01CB04_S1	PDT001664837.1	2023	USA:GA	GA	Chicken Legs	environmental/other	19	36	SAMN33837508	1	1	1	0	0	0	0	0	0	0	0	0	0	0	0	0	0	0	0	0	0	0	0	0	0	0	0	0	0	1	1	1	1	1	1	1	1	1	1
GCA_029333555.1	FSIS12320578	PDT001665084.1	2023	USA:GA	GA	Animal-Chicken-Young Chicken (cecal)	environmental/other	5	7	SAMN33843643	1	1	1	0	0	0	0	0	0	0	0	0	0	0	0	0	0	0	0	0	0	0	0	0	0	0	0	0	0	1	1	1	1	1	1	1	1	1	1
GCA_029406305.1	FSIS32309136	PDT001667815.1	2023	USA:GA	GA	raw intact chicken	environmental/other	15	36	SAMN33903843	1	1	1	0	0	0	0	0	0	0	0	0	0	0	0	0	0	0	0	0	0	0	0	0	0	0	0	0	0	0	0	0	0	0	0	0	0	0	0
GCA_029423155.1	FSIS12320773	PDT001670281.1	2023	USA:SC	SC	raw intact chicken	environmental/other	6	35	SAMN33936618	1	1	1	0	0	0	0	0	0	0	0	0	0	0	0	0	0	0	0	0	0	0	0	0	0	0	0	0	0	1	1	1	1	1	1	1	1	1	1
GCA_029585595.1	FSIS12320869	PDT001678771.1	2023	USA:CA	CA	raw intact chicken	environmental/other	7	8	SAMN34068174	1	1	1	0	0	0	0	0	0	0	0	0	0	0	0	0	0	0	0	0	0	0	0	0	0	0	0	0	0	1	1	1	1	1	1	1	1	1	1
GCA_029725315.1	FSIS22312590	PDT001688814.1	2023	USA:CA	CA	raw intact chicken	environmental/other	9	16	SAMN34165340	1	1	1	0	0	0	0	0	0	0	0	0	0	0	0	0	0	0	0	0	0	0	0	0	0	0	0	0	0	1	1	1	1	1	1	1	1	1	1
GCA_030887125.1	FSIS12321432	PDT001696893.1	2023	USA:AL	AL	Animal-Chicken-Young Chicken (cecal)	environmental/other	5	17	SAMN34291291	1	1	1	0	0	0	0	0	0	0	0	0	0	0	0	0	0	0	0	0	0	0	0	0	0	0	0	0	0	1	1	1	1	1	1	1	1	1	1
GCA_031021485.1	FSIS22314010	PDT001869421.1	2023	USA:GA	GA	raw intact chicken	environmental/other	16	28	SAMN37203695	1	1	1	0	0	0	0	0	0	0	0	0	0	0	0	0	0	0	0	0	0	0	0	0	0	0	0	0	0	1	1	1	1	1	1	1	1	1	1
GCA_031057735.1	23PR03CG01-S1	PDT001870054.1	2023	USA:PR	PR	Chicken Liver	environmental/other	22	27	SAMN37215865	1	1	1	0	0	0	0	0	0	0	0	0	0	0	0	0	0	0	0	0	0	0	0	0	0	0	0	0	0	1	1	1	1	1	1	1	1	1	1
GCA_031058395.1	23PR04CB03-S1	PDT001870017.1	2023	USA:PR	PR	chicken breast	environmental/other	7	22	SAMN37215871	1	1	1	0	0	0	0	0	0	0	0	0	0	0	0	0	0	0	0	0	0	0	0	0	0	0	0	0	0	1	1	1	1	1	1	1	1	1	1
GCA_031352245.1	FSIS12324914	PDT001881502.1	2023	USA:CA	CA	comminuted chicken	environmental/other	6	42	SAMN37351149	1	1	1	0	0	0	0	0	0	0	0	0	0	0	0	0	0	0	0	0	0	0	0	0	0	0	0	0	0	1	1	1	1	1	1	1	1	1	1
GCA_031542905.1	FSIS22313929	PDT001860034.1	2023	USA:GA	GA	raw intact chicken	environmental/other	25	37	SAMN37127829	1	1	1	0	0	0	0	0	0	0	0	0	0	0	0	0	0	0	0	0	0	0	0	0	0	0	0	0	0	1	1	1	1	1	1	1	1	1	1
GCA_031565335.1	FSIS12324441	PDT001858750.1	2023	USA:NY	NY	raw intact chicken	environmental/other	1	30	SAMN37111705	1	1	1	0	0	0	0	0	0	0	0	0	0	0	0	0	0	0	0	0	0	0	0	0	0	0	0	0	0	1	1	1	1	1	1	1	1	1	1
GCA_031565495.1	FSIS12324438	PDT001858739.1	2023	USA:NY	NY	comminuted chicken	environmental/other	1	29	SAMN37111581	1	1	1	0	0	0	0	0	0	0	0	0	0	0	0	0	0	0	0	0	0	0	0	0	0	0	0	0	0	1	1	1	1	1	1	1	1	1	1
GCA_031793955.1	FSIS12325106	PDT001891888.1	2023	USA:GA	GA	chicken - young chicken carcass rinse (post-chill)	environmental/other	3	17	SAMN37480524	1	1	1	0	0	0	0	0	0	0	0	0	0	0	0	0	0	0	0	0	0	0	0	0	0	0	0	0	0	1	1	1	1	1	1	1	1	1	1
GCA_032277165.1	FSIS22312686	PDT001707293.1	2023	USA:NC	NC	comminuted chicken	environmental/other	5	30	SAMN34387766	1	1	1	0	0	0	0	0	0	0	0	0	0	0	0	0	0	0	0	0	0	0	0	0	0	0	0	0	0	1	1	1	1	1	1	1	1	1	1
GCA_032277585.1	FSIS22312666	PDT001707273.1	2023	USA:CA	CA	raw intact chicken	environmental/other	18	21	SAMN34387226	1	1	1	0	0	0	0	0	0	0	0	0	0	0	0	0	0	0	0	0	0	0	0	0	0	0	0	0	0	1	1	1	1	1	1	1	1	1	1
GCA_032535365.1	FSIS12323331	PDT001815377.1	2023	USA:MD	MD	raw intact chicken	environmental/other	11	4	SAMN36406829	1	1	1	0	0	0	0	0	0	0	0	0	0	0	0	0	0	0	0	0	0	0	0	0	0	0	0	0	0	1	1	1	1	1	1	1	1	1	1
GCA_032535445.1	FSIS32309774	PDT001815374.1	2023	USA:IL	IL	raw intact chicken	environmental/other	4	18	SAMN36407780	1	1	1	0	0	0	0	0	0	0	0	0	0	0	0	0	0	0	0	0	0	0	0	0	0	0	0	0	0	1	1	1	1	1	1	1	1	1	1
GCA_032733525.1	FSIS22313268	PDT001788036.1	2023	USA:GA	GA	raw intact chicken	environmental/other	19	53	SAMN35881360	1	1	1	0	0	0	0	0	0	0	0	0	0	0	0	0	0	0	0	0	0	0	0	0	0	0	0	0	0	0	0	0	0	0	0	0	0	0	0
GCA_032770415.1	23OH05CG04-S1	PDT001786666.1	2023	USA:OH	OH	Chicken Giblets	environmental/other	0	36	SAMN35839460	1	1	1	0	0	0	0	0	0	0	0	0	0	0	0	0	0	0	0	0	0	0	0	0	0	0	0	0	0	1	1	1	1	1	1	1	1	1	1
GCA_032770435.1	23OH05CG04-S2	PDT001786665.1	2023	USA:OH	OH	Chicken Giblets	environmental/other	0	36	SAMN35839461	1	1	1	0	0	0	0	0	0	0	0	0	0	0	0	0	0	0	0	0	0	0	0	0	0	0	0	0	0	1	1	1	1	1	1	1	1	1	1
GCA_032857765.1	FSIS22312823	PDT001772467.1	2023	USA:GA	GA	raw intact chicken	environmental/other	6	19	SAMN35668196	1	1	1	0	0	0	0	0	0	0	0	0	0	0	0	0	0	0	0	0	0	0	0	0	0	0	0	0	0	1	1	1	1	1	1	1	1	1	1
GCA_032860245.1	23NC05CL01-S	PDT001771029.1	2023	USA:NC	NC	Chicken Liver	environmental/other	16	36	SAMN35657431	1	1	1	0	0	0	0	0	0	0	0	0	0	0	0	0	0	0	0	0	0	0	0	0	0	0	0	0	0	1	1	1	1	1	1	1	1	1	1
GCA_032897005.1	FSIS12322637	PDT001776770.1	2023	USA:GA	GA	Animal-Chicken-Young Chicken (cecal)	environmental/other	21	14	SAMN35714078	1	1	1	0	0	0	0	0	0	0	0	0	0	0	0	0	0	0	0	0	0	0	0	0	0	0	0	0	0	1	1	1	1	1	1	1	1	1	1
GCA_032976405.1	23NC04CH01-S	PDT001771024.1	2023	USA:NC	NC	Chicken Heart	environmental/other	8	18	SAMN35657909	1	1	1	0	0	0	0	0	0	0	0	0	0	0	0	0	0	0	0	0	0	0	0	0	0	0	0	0	0	1	1	1	1	1	1	1	1	1	1
GCA_033172665.1	FSIS12322704	PDT001780529.1	2023	USA:GA	GA	raw intact chicken	environmental/other	21	31	SAMN35753312	1	1	1	0	0	0	0	0	0	0	0	0	0	0	0	0	0	0	0	0	0	0	0	0	0	0	0	0	0	1	1	1	1	1	1	1	1	1	1
GCA_033285525.1	FSIS22312874	PDT001744325.1	2023	USA:SC	SC	chicken - young chicken carcass rinse (post-chill)	environmental/other	13	32	SAMN35222541	1	1	1	0	0	0	0	0	0	0	0	0	0	0	0	0	0	0	0	0	0	0	0	0	0	0	0	0	0	1	1	1	1	1	1	1	1	1	1
GCA_033387795.1	FSIS22314732	PDT001971727.1	2023	USA:GA	GA	raw intact chicken	environmental/other	15	49	SAMN38117379	1	1	1	0	0	0	0	0	0	0	0	0	0	0	0	0	0	0	0	0	0	0	0	0	0	0	0	0	0	1	1	1	1	1	1	1	1	1	1
GCA_033569375.1	FSIS12322008	PDT001739582.1	2023	USA:KY	KY	raw intact chicken	environmental/other	5	19	SAMN35135302	1	1	1	0	0	0	0	0	0	0	0	0	0	0	0	0	0	0	0	0	0	0	0	0	0	0	0	0	0	1	1	1	1	1	1	1	1	1	1
GCA_033578595.1	FSIS12321990	PDT001739105.1	2023	USA:KS	KS	raw intact chicken	environmental/other	6	42	SAMN35136496	1	1	1	0	0	0	0	0	0	0	0	0	0	0	0	0	0	0	0	0	0	0	0	0	0	0	0	0	0	0	0	0	0	0	0	0	0	0	0
GCA_033632185.1	FSIS12321961	PDT001735155.1	2023	USA:GA	GA	Animal-Chicken-Young Chicken (cecal)	environmental/other	13	47	SAMN35091637	1	1	1	0	0	0	0	0	0	0	0	0	0	0	0	0	0	0	0	0	0	0	0	0	0	0	0	0	0	1	1	1	1	1	1	1	1	1	1
GCA_033738655.1	FSIS12321649	PDT001718574.1	2023	USA:MO	MO	raw intact chicken	environmental/other	9	16	SAMN34569594	1	1	1	0	0	0	0	0	0	0	0	0	0	0	0	0	0	0	0	0	0	0	0	0	0	0	0	0	0	1	1	1	1	1	1	1	1	1	1
GCA_033757915.1	FSIS12321601	PDT001717267.1	2023	USA:GA	GA	Animal-Chicken-Young Chicken (cecal)	environmental/other	9	13	SAMN34535714	1	1	1	0	0	0	0	0	0	0	0	0	0	0	0	0	0	0	0	0	0	0	0	0	0	0	0	0	0	1	1	1	1	1	1	1	1	1	1
GCA_033769115.1	FSIS32309414	PDT001716289.1	2023	USA:FL	FL	raw intact chicken	environmental/other	10	32	SAMN34490941	1	1	1	0	0	0	0	0	0	0	0	0	0	0	0	0	0	0	0	0	0	0	0	0	0	0	0	0	0	1	1	1	1	1	1	1	1	1	1
GCA_033877815.1	FSIS22314812	PDT001994878.1	2023	USA:GA	GA	Nonintact Chicken	environmental/other	9	12	SAMN38349636	1	1	1	0	0	0	0	0	0	0	0	0	0	0	0	0	0	0	0	0	0	0	0	0	0	0	0	0	0	1	1	1	1	1	1	1	1	1	1
GCA_034037275.1	23SC11CL01-S1	PDT002013226.1	2023	USA:SC	SC	Chicken liver	environmental/other	18	32	SAMN38566157	1	1	1	0	0	0	0	0	0	0	0	0	0	0	0	0	0	0	0	0	0	0	0	0	0	0	0	0	0	1	1	1	1	1	1	1	1	1	1
GCA_034473945.1	FSIS12327114	PDT002034918.1	2023	USA:TN	TN	Animal-Chicken-Young Chicken (cecal)	environmental/other	17	23	SAMN38910314	1	1	1	0	0	0	0	0	0	0	0	0	0	0	0	0	0	0	0	0	0	0	0	0	0	0	0	0	0	1	1	1	1	1	1	1	1	1	1
GCA_034474305.1	FSIS12327152	PDT002034899.1	2023	USA:NY	NY	comminuted chicken	environmental/other	20	45	SAMN38910288	1	1	1	0	0	0	0	0	0	0	0	0	0	0	0	0	0	0	0	0	0	0	0	0	0	0	0	0	0	1	1	1	1	1	1	1	1	1	1
GCA_034481585.1	FSIS12327139	PDT002035522.1	2023	USA:AL	AL	Animal-Chicken-Young Chicken (cecal)	environmental/other	8	12	SAMN38924808	1	1	1	0	0	0	0	0	0	0	0	0	0	0	0	0	0	0	0	0	0	0	0	0	0	0	0	0	0	1	1	1	1	1	1	1	1	1	1
GCA_034573575.1	FSIS32310742	PDT002037078.1	2023	USA:SC	SC	raw intact chicken	environmental/other	21	31	SAMN38985433	1	1	1	0	0	0	0	0	0	0	0	0	0	0	0	0	0	0	0	0	0	0	0	0	0	0	0	0	0	1	1	1	1	1	1	1	1	1	1
GCA_034689545.1	FSIS32309360	PDT001697073.1	2023	USA:NY	NY	raw intact chicken	environmental/other	4	30	SAMN34310385	1	1	1	0	0	1	1	1	0	0	0	0	0	0	1	0	0	0	0	0	0	0	1	0	0	0	0	0	0	1	1	1	1	1	1	1	1	1	1
GCA_034852615.1	FSIS22315093	PDT002043630.1	2023	USA:NY	NY	comminuted chicken	environmental/other	4	30	SAMN39197312	1	1	1	0	0	0	0	0	0	0	0	0	0	0	0	0	0	0	0	0	0	0	0	0	0	0	0	0	0	1	1	1	1	1	1	1	1	1	1
GCA_035578925.1	FSIS22315153	PDT002049940.1	2023	USA:CA	CA	Nonintact Chicken	environmental/other	13	24	SAMN39322696	1	1	1	0	0	0	0	0	0	0	0	0	0	0	0	0	0	0	0	0	0	0	0	0	0	0	0	0	0	1	1	1	1	1	1	1	1	1	1
GCA_035898515.1	FSIS12427643	PDT002051982.1	2023	USA:GA	GA	Animal-Chicken-Young Chicken (cecal)	environmental/other	12	16	SAMN39418351	1	1	1	0	0	0	0	0	0	0	0	0	0	0	0	0	0	0	0	0	0	0	0	0	0	0	0	0	0	1	1	1	1	1	1	1	1	1	1
GCA_037550995.1	08PR23-165	PDT002121848.1	2023	USA:PR	PR	Poultry	environmental/other	9	16	SAMN40575847	1	1	1	0	0	0	0	0	0	0	0	0	0	0	0	0	0	0	0	0	0	0	0	0	0	0	0	0	0	1	1	1	1	1	1	1	1	1	1
GCA_021754825.1	FSIS22206876	PDT001234669.1	2022	USA:CA	CA	comminuted chicken	environmental/other	9	14	SAMN25512530	1	1	1	0	0	0	0	0	0	0	0	0	0	0	0	0	0	0	0	0	0	0	0	0	0	0	0	0	0	1	1	1	1	1	1	1	1	1	1
GCA_021763865.1	FSIS12208775	PDT001235314.1	2022	USA:GA	GA	Animal-Chicken-Young Chicken (cecal)	environmental/other	19	38	SAMN25523646	1	1	1	0	0	0	0	0	0	0	0	0	0	0	0	0	0	0	0	0	0	0	0	0	0	0	0	0	0	1	1	1	1	1	1	1	1	1	1
GCA_022380435.1	FSIS22207121	PDT001253547.1	2022	USA:GA	GA	chicken carcass	environmental/other	6	27	SAMN26200280	1	1	1	0	0	0	0	0	0	0	0	0	0	0	0	0	0	0	0	0	0	0	0	0	0	0	0	0	0	1	1	1	1	1	1	1	1	1	1
GCA_022389825.1	FSIS12209411	PDT001253932.1	2022	USA:IN	IN	Nonintact Chicken	environmental/other	20	25	SAMN26232726	1	1	1	0	0	0	0	0	0	0	0	0	0	0	0	0	0	0	0	0	0	0	0	0	0	0	0	0	0	1	1	1	1	1	1	1	1	1	1
GCA_022526545.1	FSIS32206537	PDT001262368.1	2022	USA:SC	SC	raw intact chicken	environmental/other	8	12	SAMN26524072	1	1	1	0	0	0	0	0	0	0	0	0	0	0	0	0	0	0	0	0	0	0	0	0	0	0	0	0	0	1	1	1	1	1	1	1	1	1	1
GCA_022581675.1	FSIS32206533	PDT001264090.1	2022	USA:FL	FL	chicken carcass	environmental/other	12	21	SAMN26573217	1	1	1	0	0	0	0	0	0	0	0	0	0	0	0	0	0	0	0	0	0	0	0	0	0	0	0	0	0	1	1	1	1	1	1	1	1	1	1
GCA_022590615.1	FSIS12209712	PDT001264437.1	2022	USA:FL	FL	Animal-Chicken-Young Chicken (cecal)	environmental/other	19	41	SAMN26565786	1	1	1	0	0	0	0	0	0	0	0	0	0	0	0	0	0	0	0	0	0	0	0	0	0	0	0	0	0	1	1	1	1	1	1	1	1	1	1
GCA_022611215.1	FSIS12209939	PDT001269428.1	2022	USA:GA	GA	chicken carcass	environmental/other	10	13	SAMN26750634	1	1	1	0	0	0	0	0	0	0	0	0	0	0	0	0	0	0	0	0	0	0	0	0	0	0	0	0	0	1	1	1	1	1	1	1	1	1	1
GCA_022660015.1	FSIS22207333	PDT001268325.1	2022	USA:KY	KY	raw intact chicken	environmental/other	3	14	SAMN26732688	1	1	1	0	0	0	0	0	0	0	0	0	0	0	0	0	0	0	0	0	0	0	0	0	0	0	0	0	0	1	1	1	1	1	1	1	1	1	1
GCA_022890655.1	FSIS32206621	PDT001280015.1	2022	USA:GA	GA	raw intact chicken	environmental/other	16	39	SAMN27356356	1	1	1	0	0	0	0	0	0	0	0	0	0	0	0	0	0	0	0	0	0	0	0	0	0	0	0	0	0	1	1	1	1	1	1	1	1	1	1
GCA_022912015.1	FSIS22207486	PDT001278917.1	2022	USA:FL	FL	chicken carcass	environmental/other	11	21	SAMN27157188	1	1	1	0	0	0	0	0	0	0	0	0	0	0	0	0	0	0	0	0	0	0	0	0	0	0	0	0	0	1	1	1	1	1	1	1	1	1	1
GCA_022959175.1	22GA01CB03-S1	PDT001275665.1	2022	USA:GA	GA	chicken breasts	environmental/other	5	27	SAMN26927940	1	1	1	0	0	0	0	0	0	0	0	0	0	0	0	0	0	0	0	0	0	0	0	0	0	0	0	0	0	0	0	0	0	0	0	0	0	0	0
GCA_023020205.1	22PR02CB03-S1	PDT001289888.1	2022	USA:PR	PR	chicken	environmental/other	7	28	SAMN27609842	1	1	1	0	0	0	0	0	0	0	0	0	0	0	0	0	0	0	0	0	0	0	0	0	0	0	0	0	0	1	1	1	1	1	1	1	1	1	1
GCA_023044975.1	FSIS12210777	PDT001287991.1	2022	USA:GA	GA	comminuted chicken	environmental/other	16	34	SAMN27603898	1	1	1	0	0	0	0	0	0	0	0	0	0	0	0	0	0	0	0	0	0	0	0	0	0	0	0	0	0	1	1	1	1	1	1	1	1	1	1
GCA_023171215.1	FSIS12210944	PDT001295198.1	2022	USA:GA	GA	raw intact chicken	environmental/other	14	41	SAMN27920840	1	1	1	0	0	0	0	0	0	0	0	0	0	0	0	0	0	0	0	0	0	0	0	0	0	0	0	0	0	0	0	0	0	0	0	0	0	0	0
GCA_023180155.1	FSIS32206798	PDT001295657.1	2022	USA:TX	TX	raw intact chicken	environmental/other	30	42	SAMN27958018	1	1	1	0	0	0	0	0	0	0	0	0	0	0	0	0	0	0	0	0	0	0	0	0	0	0	0	0	0	1	1	1	1	1	1	1	1	1	1
GCA_023206355.1	22PR02CB02-S1	PDT001296858.1	2022	USA:PR	PR	chicken	environmental/other	7	33	SAMN27996724	1	1	1	0	0	0	0	0	0	0	0	0	0	0	0	0	0	0	0	0	0	0	0	0	0	0	0	0	0	0	0	0	0	0	0	1	0	1	1
GCA_023358875.1	FSIS22208026	PDT001307271.1	2022	USA:GA	GA	chicken - young chicken carcass rinse (pre-evisceration)	environmental/other	7	35	SAMN28209743	1	1	1	0	0	0	0	0	0	0	0	0	0	0	0	0	0	0	0	0	0	0	0	0	0	0	0	0	0	1	1	1	1	1	1	1	1	1	1
GCA_023358915.1	FSIS22207984	PDT001307268.1	2022	USA:GA	GA	chicken - young chicken carcass rinse (post-chill)	environmental/other	14	39	SAMN28209740	1	1	1	0	0	0	0	0	0	0	0	0	0	0	0	0	0	0	0	0	0	0	0	0	0	0	0	0	0	1	1	1	1	1	1	1	1	1	1
GCA_023410835.1	FSIS32206546	PDT001268233.1	2022	USA:GA	GA	raw intact chicken	environmental/other	14	42	SAMN26725505	1	1	1	0	0	0	0	0	0	0	0	0	0	0	0	0	0	0	0	0	0	0	0	0	0	0	0	0	0	0	0	0	0	0	0	0	0	0	0
GCA_023513605.1	FSIS12211585	PDT001311241.1	2022	USA:GA	GA	Animal-Chicken-Young Chicken (cecal)	environmental/other	7	38	SAMN28553695	1	1	1	0	0	0	0	0	0	0	0	0	0	0	0	0	0	0	0	0	0	0	0	0	0	0	0	0	0	1	1	1	1	1	1	1	1	1	1
GCA_023522395.1	FSIS12211652	PDT001312499.1	2022	USA:GA	GA	chicken - young chicken carcass rinse (pre-evisceration)	environmental/other	6	17	SAMN28571695	1	1	1	0	0	0	0	0	0	0	0	0	0	0	0	0	0	0	0	0	0	0	0	0	0	0	0	0	0	1	1	1	1	1	1	1	1	1	1
GCA_023615065.1	FSIS22208206	PDT001318453.1	2022	USA:SC	SC	chicken - young chicken carcass rinse (pre-evisceration)	environmental/other	12	40	SAMN28789723	1	1	1	0	0	0	0	0	0	0	0	0	0	0	0	0	0	0	0	0	0	0	0	0	0	0	0	0	0	1	1	1	1	1	1	1	1	1	1
GCA_023619925.1	FSIS12211905	PDT001318559.1	2022	USA:AL	AL	Animal-Chicken-Young Chicken (cecal)	environmental/other	3	7	SAMN28794828	1	1	1	0	0	0	0	0	0	0	0	0	0	0	0	0	0	0	0	0	0	0	0	0	0	0	0	0	0	1	1	1	1	1	1	1	1	1	1
GCA_023677045.1	FSIS22208345	PDT001323347.1	2022	USA:TX	TX	raw intact chicken	environmental/other	2	17	SAMN28887266	1	1	1	0	0	0	0	0	0	0	0	0	0	0	0	0	0	0	0	0	0	0	0	0	0	0	0	0	0	1	1	1	1	1	1	1	1	1	1
GCA_023677085.1	FSIS22208334	PDT001323342.1	2022	USA:TX	TX	raw intact chicken	environmental/other	2	19	SAMN28887214	1	1	1	0	0	0	0	0	0	0	0	0	0	0	0	0	0	0	0	0	0	0	0	0	0	0	0	0	0	1	1	1	1	1	1	1	1	1	1
GCA_023770245.1	FSIS32207148	PDT001325420.1	2022	USA:KY	KY	Nonintact Chicken	environmental/other	10	24	SAMN28928300	1	1	1	0	0	0	0	0	1	1	1	0	0	0	0	0	0	0	0	0	0	0	0	0	0	0	0	0	0	1	1	1	1	1	1	1	1	1	1
GCA_023794015.1	FSIS12212220	PDT001326738.1	2022	USA:SC	SC	chicken - young chicken carcass rinse (pre-evisceration)	environmental/other	21	34	SAMN28967825	1	1	1	0	0	0	0	0	0	0	0	0	0	0	0	0	0	0	0	0	0	0	0	0	0	0	0	0	0	1	1	1	1	1	1	1	1	1	1
GCA_023794035.1	FSIS12212216	PDT001326735.1	2022	USA:GA	GA	chicken - young chicken carcass rinse (pre-evisceration)	environmental/other	8	21	SAMN28967828	1	1	1	0	0	0	0	0	0	0	0	0	0	0	0	0	0	0	0	0	0	0	0	0	0	0	0	0	0	1	1	1	1	1	1	1	1	1	1
GCA_023795095.1	22SC05CB02-S1	PDT001326663.1	2022	USA:SC	SC	chicken breast	clinical	43	9	SAMN28956854	1	1	1	0	0	0	0	0	0	0	0	0	0	0	0	0	0	0	0	0	0	0	0	0	0	0	0	0	0	1	1	1	1	1	1	1	1	1	1
GCA_023805055.1	FSIS12212277	PDT001328585.1	2022	USA:MO	MO	chicken - young chicken carcass rinse (pre-evisceration)	environmental/other	9	15	SAMN29047349	1	1	1	0	0	0	0	0	0	0	0	0	0	0	0	0	0	0	0	0	0	0	0	0	0	0	0	0	0	1	1	1	1	1	1	1	1	1	1
GCA_023837195.1	FSIS12212005	PDT001322333.2	2022	USA:GA	GA	chicken - young chicken carcass rinse (pre-evisceration)	environmental/other	5	49	SAMN28853309	1	1	1	0	0	0	0	0	0	0	0	0	0	0	0	0	0	0	0	0	0	0	0	0	0	0	0	0	0	1	1	1	1	1	1	1	1	1	1
GCA_023968535.1	FSIS12212563	PDT001348119.1	2022	USA:KY	KY	chicken - young chicken carcass rinse (pre-evisceration)	environmental/other	10	20	SAMN29379126	1	1	1	0	0	0	0	0	0	0	0	0	0	0	0	0	0	0	0	0	0	0	0	0	0	0	0	0	0	1	1	1	1	1	1	1	1	1	1
GCA_023969885.1	FSIS32207187	PDT001348066.1	2022	USA:SC	SC	chicken - young chicken carcass rinse (pre-evisceration)	environmental/other	7	36	SAMN29378682	1	1	1	0	0	0	0	0	0	0	0	0	0	0	0	0	0	0	0	0	0	0	0	0	0	0	0	0	0	1	1	1	1	1	1	1	1	1	1
GCA_023996735.1	FSIS12212351	PDT001339798.1	2022	USA:FL	FL	chicken - young chicken carcass rinse (pre-evisceration)	environmental/other	15	31	SAMN29328377	1	1	1	0	0	0	1	1	0	0	0	0	1	1	1	0	0	0	0	0	0	0	0	0	0	0	0	0	0	1	1	1	1	1	1	1	1	1	1
GCA_024013235.1	FSIS22208397	PDT001338363.1	2022	USA:GA	GA	chicken - young chicken carcass rinse (pre-evisceration)	environmental/other	8	32	SAMN29230555	1	1	1	0	0	0	0	0	0	0	0	0	0	0	0	0	0	0	0	0	0	0	0	0	0	0	0	0	0	0	0	0	0	0	0	0	0	0	0
GCA_024067155.1	FSIS32207305	PDT001350132.1	2022	USA:FL	FL	chicken - young chicken carcass rinse (post-chill)	environmental/other	6	30	SAMN29424366	1	1	1	0	0	0	0	0	0	0	0	0	0	0	0	0	0	0	0	0	0	0	0	0	0	0	0	0	0	1	1	1	1	1	1	1	1	1	1
GCA_024161775.1	FSIS32207288	PDT001353134.1	2022	USA:GA	GA	chicken - young chicken carcass rinse (pre-evisceration)	environmental/other	14	20	SAMN29513539	1	1	1	0	0	0	0	0	0	0	0	0	0	0	0	0	0	0	0	0	0	0	0	0	0	0	0	0	0	1	1	1	1	1	1	1	1	1	1
GCA_024195075.1	FSIS12212902	PDT001354811.1	2022	USA:GA	GA	chicken - young chicken carcass rinse (pre-evisceration)	environmental/other	7	18	SAMN29582519	1	1	1	0	0	0	0	0	0	0	0	0	0	0	0	0	0	0	0	0	0	0	0	0	0	0	0	0	0	0	0	0	0	0	0	0	0	0	0
GCA_024197515.1	FSIS12212896	PDT001355164.1	2022	USA:SC	SC	chicken - young chicken carcass rinse (pre-evisceration)	environmental/other	2	38	SAMN29594698	1	1	1	0	0	0	0	0	0	0	0	0	0	0	0	0	0	0	0	0	0	0	0	0	0	0	0	0	0	0	0	0	0	0	0	0	0	0	0
GCA_024203825.1	FSIS22208463	PDT001355577.1	2022	USA:GA	GA	chicken - young chicken carcass rinse (pre-evisceration)	environmental/other	12	29	SAMN29609287	1	1	1	0	0	0	0	0	0	0	0	0	0	0	0	0	0	0	0	0	0	0	0	0	0	0	0	0	0	1	1	1	1	1	1	1	1	1	1
GCA_024208515.1	FSIS32207314	PDT001356740.1	2022	USA:FL	FL	chicken - young chicken carcass rinse (pre-evisceration)	environmental/other	6	32	SAMN29632434	1	1	1	0	0	0	0	0	0	0	0	0	0	0	0	0	0	0	0	0	0	0	0	0	0	0	0	0	0	1	1	1	1	1	1	1	1	1	1
GCA_024272605.1	FSIS12213000	PDT001359626.1	2022	USA:GA	GA	Animal-Chicken-Young Chicken (cecal)	environmental/other	3	13	SAMN29751936	1	1	1	0	0	0	0	0	0	0	0	0	0	0	0	0	0	0	0	0	0	0	0	0	0	0	0	0	0	1	1	1	1	1	1	1	1	1	1
GCA_024414055.1	FSIS32207419	PDT001368045.1	2022	USA:GA	GA	chicken - young chicken carcass rinse (pre-evisceration)	environmental/other	11	28	SAMN29911485	1	1	1	0	0	0	0	0	0	0	0	0	0	0	0	0	0	0	0	0	0	0	0	0	0	0	0	0	0	1	1	1	1	1	1	1	1	1	1
GCA_024565505.1	FSIS12213406	PDT001376475.1	2022	USA:GA	GA	chicken - young chicken carcass rinse (pre-evisceration)	environmental/other	10	15	SAMN30077792	1	1	1	0	0	0	0	0	0	0	0	0	0	0	0	0	0	0	0	0	0	0	0	0	0	0	0	0	0	1	1	1	1	1	1	1	1	1	1
GCA_024660915.1	FSIS12213765	PDT001382568.1	2022	USA:KY	KY	chicken - young chicken carcass rinse (pre-evisceration)	environmental/other	5	16	SAMN30220833	1	1	1	0	0	0	0	0	0	0	0	0	0	0	0	0	0	0	0	0	0	0	0	0	0	0	0	0	0	1	1	1	1	1	1	1	1	1	1
GCA_024735965.1	FSIS12213519	PDT001378119.1	2022	USA:GA	GA	chicken - young chicken carcass rinse (pre-evisceration)	environmental/other	15	34	SAMN30127383	1	1	1	0	0	0	0	0	0	0	0	0	0	0	0	0	0	0	0	0	0	0	0	0	0	0	0	0	0	1	1	1	1	1	1	1	1	1	1
GCA_024841345.1	FSIS12214367	PDT001399168.1	2022	USA:GA	GA	chicken - young chicken carcass rinse (pre-evisceration)	environmental/other	13	19	SAMN30524896	1	1	1	0	0	0	0	0	0	0	0	0	0	0	0	0	0	0	0	0	0	0	0	0	0	0	0	0	0	1	1	1	1	1	1	1	1	1	1
GCA_024867025.1	FSIS12214588	PDT001407564.1	2022	USA:GA	GA	chicken - young chicken carcass rinse (pre-evisceration)	environmental/other	18	35	SAMN30618604	1	1	1	0	0	0	0	0	0	0	0	0	0	0	0	0	0	0	0	0	0	0	0	0	0	0	0	0	0	1	1	1	1	1	1	1	1	1	1
GCA_024868265.1	FSIS12214307	PDT001397970.1	2022	USA:GA	GA	chicken - young chicken carcass rinse (pre-evisceration)	environmental/other	24	26	SAMN30498447	1	1	1	0	0	0	0	0	0	0	0	0	0	0	0	0	0	0	0	0	0	0	0	0	0	0	0	0	0	1	1	1	1	1	1	1	1	1	1
GCA_024871465.1	FSIS32207596	PDT001397640.1	2022	USA:SC	SC	chicken - young chicken carcass rinse (pre-evisceration)	environmental/other	18	16	SAMN30478242	1	1	1	0	0	0	0	0	0	0	0	0	0	0	0	0	0	0	0	0	0	0	0	0	0	0	0	0	0	1	1	1	1	1	1	1	1	1	1
GCA_024921345.1	FSIS12214103	PDT001394044.1	2022	USA:MS	MS	Nonintact Chicken	environmental/other	10	39	SAMN30398127	1	1	1	0	0	0	0	0	0	0	0	0	0	0	0	0	0	0	0	0	0	0	0	0	0	0	0	0	0	1	1	1	1	1	1	1	1	1	1
GCA_024922705.1	FSIS12214104	PDT001393996.1	2022	USA:GA	GA	Nonintact Chicken	environmental/other	15	39	SAMN30398129	1	1	1	0	0	0	0	0	0	0	0	0	0	0	0	0	0	0	0	0	0	0	0	0	0	0	0	0	0	1	1	1	1	1	1	1	1	1	1
GCA_024924165.1	FSIS12214704	PDT001408974.1	2022	USA:SC	SC	chicken - young chicken carcass rinse (pre-evisceration)	environmental/other	9	39	SAMN30661243	1	1	1	0	0	0	0	0	0	0	0	0	0	0	0	0	0	0	0	0	0	0	0	0	0	0	0	0	0	1	1	1	1	1	1	1	1	1	1
GCA_024933845.1	FSIS12214561	PDT001407593.1	2022	USA:FL	FL	chicken - young chicken carcass rinse (pre-evisceration)	environmental/other	8	29	SAMN30620096	1	1	1	0	0	0	0	0	0	0	0	0	0	0	0	0	0	0	0	0	0	0	0	0	0	0	0	0	0	0	0	0	0	0	0	0	0	0	0
GCA_025019905.1	FSIS12213342	PDT001386984.1	2022	USA:GA	GA	chicken - young chicken carcass rinse (pre-evisceration)	environmental/other	9	41	SAMN30282863	1	1	1	0	0	0	0	0	0	0	0	0	0	0	0	0	0	0	0	0	0	0	0	0	0	0	0	0	0	0	0	0	0	0	0	0	0	0	0
GCA_025089025.1	FSIS22209306	PDT001411814.1	2022	USA:SC	SC	chicken - young chicken carcass rinse (pre-evisceration)	environmental/other	3	37	SAMN30721997	1	1	1	0	0	0	0	0	0	0	0	0	0	0	0	0	0	0	0	0	0	0	0	0	0	0	0	0	0	1	1	1	1	1	1	1	1	1	1
GCA_025100615.1	FSIS22209282	PDT001411474.1	2022	USA:GA	GA	chicken - young chicken carcass rinse (pre-evisceration)	environmental/other	24	44	SAMN30696948	1	1	1	0	0	0	0	0	0	0	0	0	0	0	0	0	0	0	0	0	0	0	0	0	0	0	0	0	0	1	1	1	1	1	1	1	1	1	1
GCA_025110065.1	FSIS32207714	PDT001412381.1	2022	USA:AL	AL	raw intact chicken	environmental/other	4	14	SAMN30725419	1	1	1	0	0	0	0	0	1	1	0	0	0	0	0	0	0	0	0	0	0	0	0	0	0	0	0	0	0	1	1	1	1	1	1	1	1	1	1
GCA_025118405.1	22PR06CB07-S1	PDT001412661.1	2022	USA:PR	PR	Poultry	environmental/other	1	25	SAMN30723263	1	1	1	0	0	0	0	0	0	0	0	0	0	0	0	0	0	0	0	0	0	0	0	0	0	0	0	0	0	1	1	1	1	1	1	1	1	1	1
GCA_025119775.1	22PR06CB04-S1	PDT001412689.1	2022	USA:PR	PR	Poultry	environmental/other	1	26	SAMN30723262	1	1	1	0	0	0	0	0	0	0	0	0	0	0	0	0	0	0	0	0	0	0	0	0	0	0	0	0	0	1	1	1	1	1	1	1	1	1	1
GCA_025227155.1	FSIS22209290	PDT001419111.1	2022	USA:SC	SC	chicken - young chicken carcass rinse (pre-evisceration)	environmental/other	7	29	SAMN30879592	1	1	1	0	0	0	0	0	0	0	0	0	0	0	0	0	0	0	0	0	0	0	0	0	0	0	0	0	0	1	1	1	1	1	1	1	1	1	1
GCA_025308455.1	FSIS12215164	PDT001420274.1	2022	USA:FL	FL	chicken - young chicken carcass rinse (pre-evisceration)	environmental/other	21	41	SAMN30901669	1	1	1	0	0	0	0	0	0	0	0	0	0	0	0	0	0	0	0	0	0	0	0	0	0	0	0	0	0	1	1	1	1	1	1	1	1	1	1
GCA_025364595.1	FSIS12215241	PDT001427896.1	2022	USA:SC	SC	chicken - young chicken carcass rinse (pre-evisceration)	environmental/other	7	9	SAMN30952865	1	1	1	0	0	0	0	0	0	0	0	0	0	0	0	0	0	0	0	0	0	0	0	0	0	0	0	0	0	0	0	0	0	0	0	0	0	0	0
GCA_025365635.1	FSIS12215236	PDT001427889.1	2022	USA:SC	SC	chicken - young chicken carcass rinse (pre-evisceration)	environmental/other	11	22	SAMN30952811	1	1	1	0	0	0	0	0	0	0	0	0	0	0	0	0	0	0	0	0	0	0	0	0	0	0	0	0	0	0	0	0	0	0	0	0	0	0	0
GCA_025401375.1	FSIS32207822	PDT001433841.1	2022	USA:GA	GA	Nonintact Chicken	environmental/other	19	38	SAMN31011972	1	1	1	0	0	0	0	0	0	0	0	0	0	0	0	0	0	0	0	0	0	0	0	0	0	0	0	0	0	1	1	1	1	1	1	1	1	1	1
GCA_025445935.1	FSIS12215505	PDT001435280.1	2022	USA:GA	GA	chicken - young chicken carcass rinse (pre-evisceration)	environmental/other	14	42	SAMN31045502	1	1	1	0	0	0	0	0	0	0	0	0	0	0	0	0	0	0	0	0	0	0	0	0	0	0	0	0	0	1	1	1	1	1	1	1	1	1	1
GCA_025458925.1	FSIS12215489	PDT001435288.1	2022	USA:GA	GA	chicken - young chicken carcass rinse (pre-evisceration)	environmental/other	4	31	SAMN31045512	1	1	1	0	0	0	0	0	0	0	0	0	0	0	0	0	0	0	0	0	0	0	0	0	0	0	0	0	0	1	1	1	1	1	1	1	1	1	1
GCA_025470115.1	FSIS12215449	PDT001436204.1	2022	USA:GA	GA	chicken - young chicken carcass rinse (pre-evisceration)	environmental/other	11	17	SAMN31064037	1	1	1	0	0	0	0	0	0	0	0	0	0	0	0	0	0	0	0	0	0	0	0	0	0	0	0	0	0	1	1	1	1	1	1	1	1	1	1
GCA_025474975.1	FSIS12215340	PDT001436297.1	2022	USA:SC	SC	chicken - young chicken carcass rinse (pre-evisceration)	environmental/other	14	18	SAMN31075438	1	1	1	0	0	0	0	0	0	0	0	0	0	0	0	0	0	0	0	0	0	0	0	0	0	0	0	0	0	1	1	1	1	1	1	1	1	1	1
GCA_025476055.1	FSIS12215519	PDT001436305.1	2022	USA:FL	FL	chicken - young chicken carcass rinse (pre-evisceration)	environmental/other	12	22	SAMN31075455	1	1	1	0	0	0	0	0	0	0	0	0	0	0	0	0	0	0	0	0	0	0	0	0	0	0	0	0	0	1	1	1	1	1	1	1	1	1	1
GCA_025500505.1	FSIS32207852	PDT001437395.1	2022	USA:GA	GA	chicken - young chicken carcass rinse (pre-evisceration)	environmental/other	8	24	SAMN31097668	1	1	1	0	0	0	0	0	0	0	0	0	0	0	0	0	0	0	0	0	0	0	0	0	0	0	0	0	0	1	1	1	1	1	1	1	1	1	1
GCA_025511975.1	FSIS22209934	PDT001438842.1	2022	USA:GA	GA	raw intact chicken	environmental/other	15	35	SAMN31111051	1	1	1	0	0	0	0	0	0	0	0	0	0	0	0	0	0	0	0	0	0	0	0	0	0	0	0	0	0	1	1	1	1	1	1	1	1	1	1
GCA_025513355.1	FSIS12215593	PDT001438771.1	2022	USA:SC	SC	chicken - young chicken carcass rinse (pre-evisceration)	environmental/other	14	20	SAMN31110577	1	1	1	0	0	0	0	0	0	0	0	0	0	0	0	0	0	0	0	0	0	0	0	0	0	0	0	0	0	0	0	0	0	0	0	0	0	0	0
GCA_025549135.1	FSIS12215691	PDT001440907.1	2022	USA:SC	SC	chicken - young chicken carcass rinse (pre-evisceration)	environmental/other	9	42	SAMN31139168	1	1	1	0	0	0	0	0	0	0	0	0	0	0	0	0	0	0	0	0	0	0	0	0	0	0	0	0	0	1	1	1	1	1	1	1	1	1	1
GCA_025633035.1	FSIS12215780	PDT001446646.1	2022	USA:FL	FL	Animal-Chicken-Young Chicken (cecal)	environmental/other	22	31	SAMN31209327	1	1	1	0	0	0	0	0	0	0	0	0	0	0	0	0	0	0	0	0	0	0	0	0	0	0	0	0	0	1	1	1	1	1	1	1	1	1	1
GCA_025633925.1	FSIS12215947	PDT001446575.1	2022	USA:SC	SC	chicken - young chicken carcass rinse (pre-evisceration)	environmental/other	5	38	SAMN31209066	1	1	1	0	0	0	0	0	0	0	0	0	0	0	0	0	0	0	0	0	0	0	0	0	0	0	0	0	0	1	1	1	1	1	1	1	1	1	1
GCA_025733235.1	FSIS12216348	PDT001455392.1	2022	USA:MO	MO	chicken - young chicken carcass rinse (pre-evisceration)	environmental/other	16	1	SAMN31319185	1	1	1	0	0	0	0	0	0	0	0	0	0	0	0	0	0	0	0	0	0	0	0	0	0	0	0	0	0	1	1	1	1	1	1	1	1	1	1
GCA_025733315.1	FSIS12216350	PDT001455387.1	2022	USA:FL	FL	chicken - young chicken carcass rinse (pre-evisceration)	environmental/other	13	29	SAMN31319187	1	1	1	0	0	0	1	1	0	0	0	0	1	1	1	0	0	0	0	0	0	0	0	0	0	0	0	0	0	1	1	1	1	1	1	1	1	1	1
GCA_025737195.1	FSIS12216292	PDT001455641.1	2022	USA:GA	GA	Animal-Chicken-Young Chicken (cecal)	environmental/other	5	15	SAMN31327873	1	1	1	0	0	0	0	0	0	0	0	0	0	0	0	0	0	0	0	0	0	0	0	0	0	0	0	0	0	1	1	1	1	1	1	1	1	1	1
GCA_025756465.1	FSIS22210255	PDT001456109.1	2022	USA:GA	GA	chicken - young chicken carcass rinse (pre-evisceration)	environmental/other	4	16	SAMN31357902	1	1	1	0	0	0	0	0	0	0	0	0	0	0	0	0	0	0	0	0	0	0	0	0	0	0	0	0	0	1	1	1	1	1	1	1	1	1	1
GCA_025765215.1	FSIS12216394	PDT001456576.1	2022	USA:NC	NC	raw intact chicken	environmental/other	19	43	SAMN31373088	1	1	1	0	0	0	0	0	0	0	0	0	0	0	0	0	0	0	0	0	0	0	0	0	0	0	0	0	0	1	1	1	1	1	1	1	1	1	1
GCA_025805215.1	FSIS12216400	PDT001463311.1	2022	USA:SC	SC	chicken - young chicken carcass rinse (pre-evisceration)	environmental/other	19	19	SAMN31408328	1	1	1	0	0	0	0	0	0	0	0	0	0	0	0	0	0	0	0	0	0	0	0	0	0	0	0	0	0	1	1	1	1	1	1	1	1	1	1
GCA_025919085.1	FSIS22210358	PDT001470365.1	2022	USA:GA	GA	chicken - young chicken carcass rinse (pre-evisceration)	environmental/other	11	32	SAMN31510143	1	1	1	0	0	0	0	0	0	0	0	0	0	0	0	0	0	0	0	0	0	0	0	0	0	0	0	0	0	1	1	1	1	1	1	1	1	1	1
GCA_025919205.1	FSIS22210360	PDT001470361.1	2022	USA:SC	SC	chicken - young chicken carcass rinse (pre-evisceration)	environmental/other	12	14	SAMN31510150	1	1	1	0	0	0	0	0	0	0	0	0	0	0	0	0	0	0	0	0	0	0	0	0	0	0	0	0	0	1	1	1	1	1	1	1	1	1	1
GCA_025931855.1	FSIS12216744	PDT001471936.1	2022	USA:GA	GA	chicken - young chicken carcass rinse (pre-evisceration)	environmental/other	4	53	SAMN31536070	1	1	1	0	0	0	0	0	0	0	0	0	0	0	0	0	0	0	0	0	0	0	0	0	0	0	0	0	0	1	1	1	1	1	1	1	1	1	1
GCA_025978865.1	FSIS22210396	PDT001474619.1	2022	USA:GA	GA	chicken - young chicken carcass rinse (pre-evisceration)	environmental/other	12	36	SAMN31577069	1	1	1	0	0	0	0	0	0	0	0	0	0	0	0	0	0	0	0	0	0	0	0	0	0	0	0	0	0	0	0	0	0	0	0	0	0	0	0
GCA_026046015.1	FSIS22210484	PDT001476664.1	2022	USA:GA	GA	chicken - young chicken carcass rinse (pre-evisceration)	environmental/other	16	50	SAMN31610281	1	1	1	0	0	0	0	0	0	0	0	0	0	0	0	0	0	0	0	0	0	0	0	0	0	0	0	0	0	1	1	1	1	1	1	1	1	1	1
GCA_026069875.1	FSIS32208042	PDT001475542.1	2022	USA:FL	FL	chicken - young chicken carcass rinse (pre-evisceration)	environmental/other	14	34	SAMN31592596	1	1	1	0	0	0	0	0	0	0	0	0	0	0	0	0	0	0	0	0	0	0	0	0	0	0	0	0	0	1	1	1	1	1	1	1	1	1	1
GCA_026099995.1	FSIS32208111	PDT001482441.1	2022	USA:KY	KY	chicken - young chicken carcass rinse (pre-evisceration)	environmental/other	14	3	SAMN31664984	1	1	1	0	0	0	0	0	0	0	0	0	0	0	0	0	0	0	0	0	0	0	0	0	0	0	0	0	0	1	1	1	1	1	1	1	1	1	1
GCA_026172335.1	FSIS22210652	PDT001484793.1	2022	USA:AL	AL	raw intact chicken	environmental/other	5	9	SAMN31712752	1	1	1	0	0	0	0	0	0	0	0	0	0	0	0	0	0	0	0	0	0	0	0	0	0	0	0	0	0	1	1	1	1	1	1	1	1	1	1
GCA_026173815.1	FSIS22210651	PDT001484780.1	2022	USA:GA	GA	Nonintact Chicken	environmental/other	13	46	SAMN31712751	1	1	1	0	0	0	0	0	0	0	0	0	0	0	0	0	0	0	0	0	0	0	0	0	0	0	0	0	0	1	1	1	1	1	1	1	1	1	1
GCA_026176485.1	FSIS22210660	PDT001484801.1	2022	USA:AL	AL	raw intact chicken	environmental/other	5	9	SAMN31712773	1	1	1	0	0	0	0	0	0	0	0	0	0	0	0	0	0	0	0	0	0	0	0	0	0	0	0	0	0	1	1	1	1	1	1	1	1	1	1
GCA_026187375.1	FSIS12216945	PDT001486288.1	2022	USA:FL	FL	chicken - young chicken carcass rinse (pre-evisceration)	environmental/other	13	23	SAMN31744201	1	1	1	0	0	0	0	0	0	0	0	0	0	0	0	0	0	0	0	0	0	0	0	0	0	0	0	0	0	1	1	1	1	1	1	1	1	1	1
GCA_026205755.1	FSIS32208171	PDT001486768.1	2022	USA:FL	FL	chicken - young chicken carcass rinse (pre-evisceration)	environmental/other	19	34	SAMN31746603	1	1	1	0	0	0	0	0	0	0	0	0	0	0	0	0	0	0	0	0	0	0	0	0	0	0	0	0	0	1	1	1	1	1	1	1	1	1	1
GCA_026248305.1	FSIS22210765	PDT001488822.1	2022	USA:GA	GA	chicken - young chicken carcass rinse (pre-evisceration)	environmental/other	4	53	SAMN31792037	1	1	1	0	0	0	0	0	0	0	0	0	0	0	0	0	0	0	0	0	0	0	0	0	0	0	0	0	0	1	1	1	1	1	1	1	1	1	1
GCA_026249445.1	FSIS12217424	PDT001488760.1	2022	USA:SC	SC	chicken - young chicken carcass rinse (pre-evisceration)	environmental/other	18	34	SAMN31789034	1	1	1	0	0	0	0	0	0	0	0	0	0	0	0	0	0	0	0	0	0	0	0	0	0	0	0	0	0	0	0	0	0	0	0	0	0	0	0
GCA_026265995.1	FSIS22210782	PDT001491022.1	2022	USA:VA	VA	chicken - young chicken carcass rinse (post-chill)	environmental/other	1	19	SAMN31813262	1	1	1	0	0	0	0	0	0	0	0	0	0	0	0	0	0	0	0	0	0	0	0	0	0	0	0	0	0	1	1	1	1	1	1	1	1	1	0
GCA_026266935.1	FSIS22210774	PDT001491018.1	2022	USA:GA	GA	chicken - young chicken carcass rinse (pre-evisceration)	environmental/other	7	35	SAMN31812379	1	1	1	0	0	0	0	0	0	0	0	0	0	0	0	0	0	0	0	0	0	0	0	0	0	0	0	0	0	1	1	1	1	1	1	1	1	1	1
GCA_026692045.1	FSIS12217881	PDT001513082.1	2022	USA:SC	SC	chicken - young chicken carcass rinse (pre-evisceration)	environmental/other	23	42	SAMN32058018	1	1	1	0	0	0	0	0	0	0	0	0	0	0	0	0	0	0	0	0	0	0	0	0	0	0	0	0	0	0	0	0	0	0	0	0	0	0	0
GCA_026692305.1	FSIS12217875	PDT001513069.1	2022	USA:SC	SC	chicken - young chicken carcass rinse (pre-evisceration)	environmental/other	6	31	SAMN32058004	1	1	1	0	0	0	0	0	0	0	0	0	0	0	0	0	0	0	0	0	0	0	0	0	0	0	0	0	0	1	1	1	1	1	1	1	1	1	1
GCA_026701485.1	FSIS12217855	PDT001514868.1	2022	USA:SC	SC	chicken - young chicken carcass rinse (pre-evisceration)	environmental/other	23	40	SAMN32075660	1	1	1	0	0	0	0	0	0	0	0	0	0	0	0	0	0	0	0	0	0	0	0	0	0	0	0	0	0	1	1	1	1	1	1	1	1	1	1
GCA_026785665.1	FSIS12218057	PDT001519635.1	2022	USA:SC	SC	Animal-Chicken-Young Chicken (cecal)	environmental/other	6	31	SAMN32131487	1	1	1	0	0	0	0	0	0	0	0	0	0	0	0	0	0	0	0	0	0	0	0	0	0	0	0	0	0	1	1	1	1	1	1	1	1	1	1
GCA_026872535.1	FSIS22211083	PDT001523906.1	2022	USA:SC	SC	chicken - young chicken carcass rinse (pre-evisceration)	environmental/other	25	35	SAMN32171938	1	1	1	0	0	0	0	0	0	0	0	0	0	0	0	0	0	0	0	0	0	0	0	0	0	0	0	0	0	1	1	1	1	1	1	1	1	1	1
GCA_027172765.1	FSIS12218210	PDT001531547.1	2022	USA:SC	SC	chicken - young chicken carcass rinse (post-chill)	environmental/other	16	26	SAMN32287334	1	1	1	0	0	0	0	0	0	0	0	0	0	0	0	0	0	0	0	0	0	0	0	0	0	0	0	0	0	0	0	1	1	0	1	1	1	0	0
GCA_027606155.1	FSIS12218536	PDT001557395.1	2022	USA:GA	GA	chicken - young chicken carcass rinse (post-chill)	environmental/other	5	49	SAMN32542861	1	1	1	0	0	0	0	0	0	0	0	0	0	0	0	0	0	0	0	0	0	0	0	0	0	0	0	0	0	0	0	0	0	0	0	0	0	0	0
GCA_028005245.1	FSIS22211315	PDT001575947.1	2022	USA:GA	GA	chicken - young chicken carcass rinse (pre-evisceration)	environmental/other	18	37	SAMN32721334	1	1	1	0	0	0	0	0	0	0	0	0	0	0	0	0	0	0	0	0	0	0	0	0	0	0	0	0	0	1	1	1	1	1	1	1	1	1	1
GCA_028017395.1	FSIS22211436	PDT001573664.1	2022	USA:GA	GA	chicken - young chicken carcass rinse (post-chill)	environmental/other	24	40	SAMN32682021	1	1	1	0	0	0	0	0	0	0	0	0	0	0	0	0	0	0	0	0	0	0	0	0	0	0	0	0	0	1	1	1	1	1	1	1	1	1	1
GCA_028017455.1	FSIS22211428	PDT001573658.1	2022	USA:TX	TX	comminuted chicken	environmental/other	4	16	SAMN32682016	1	1	1	0	0	0	0	0	0	0	0	0	0	0	0	0	0	0	0	0	0	0	0	0	0	0	0	0	0	1	1	1	1	1	1	1	1	1	1
GCA_028051905.1	FSIS22311559	PDT001582129.1	2022	USA:TX	TX	comminuted chicken	environmental/other	4	12	SAMN32800028	1	1	1	0	0	0	0	0	0	0	0	0	0	0	0	0	0	0	0	0	0	0	0	0	0	0	0	0	0	1	1	1	1	1	1	1	1	1	1
GCA_028146055.1	FSIS22311650	PDT001589808.1	2022	USA:SC	SC	chicken - young chicken carcass rinse (pre-evisceration)	environmental/other	3	38	SAMN32886167	1	1	1	0	0	0	0	0	0	0	0	0	0	0	0	0	0	0	0	0	0	0	0	0	0	0	0	0	0	1	1	1	1	1	1	1	1	1	1
GCA_028540705.1	FSIS22311547	PDT001608722.1	2022	USA:GA	GA	chicken - young chicken carcass rinse (pre-evisceration)	environmental/other	9	43	SAMN33187350	1	1	1	0	0	0	0	0	0	0	0	0	0	0	0	0	0	0	0	0	0	0	0	0	0	0	0	0	0	1	1	1	1	1	1	1	1	1	1
GCA_028575215.1	22PR10CB05-S1	PDT001611327.1	2022	USA:PR	PR	chicken breast	environmental/other	12	27	SAMN33227641	1	1	1	0	0	0	0	0	0	0	0	0	0	0	0	0	0	0	0	0	0	0	0	0	0	0	0	0	0	1	1	1	1	1	1	1	1	1	1
GCA_016976475.1	FSIS32104749	PDT000968591.1	2021	USA:CA	CA	raw intact chicken	environmental/other	5	16	SAMN17997244	1	1	1	0	0	0	0	0	0	0	0	0	0	0	0	0	0	0	0	0	0	0	0	0	0	0	0	0	0	0	0	0	0	0	0	0	0	0	0
GCA_017019275.1	FSIS22130581	PDT000972723.1	2021	USA:GA	GA	chicken carcass	environmental/other	12	14	SAMN18058628	1	1	1	0	0	0	0	0	0	0	0	0	0	0	0	0	0	0	0	0	0	0	0	0	0	0	0	0	0	1	1	1	1	1	1	1	1	1	1
GCA_017019895.1	FSIS32104775	PDT000972706.1	2021	USA:KY	KY	comminuted chicken	environmental/other	9	36	SAMN18058595	1	1	1	0	0	0	0	0	0	0	0	0	0	0	0	0	0	0	0	0	0	0	0	0	0	0	0	0	0	1	1	1	1	1	1	1	1	1	1
GCA_017051535.1	FSIS32104674	PDT000953449.1	2021	USA:SC	SC	raw intact chicken	environmental/other	30	41	SAMN17856752	1	1	1	0	0	0	0	0	0	0	0	0	0	0	0	0	0	0	0	0	0	0	0	0	0	0	0	0	0	1	1	1	1	1	1	1	1	1	1
GCA_017121165.1	FSIS12137653	PDT000949887.1	2021	USA:IL	IL	Product-Raw-Intact-Pork	environmental/other	17	37	SAMN17814240	1	1	1	0	0	0	0	0	0	0	0	0	0	0	0	0	0	0	0	0	0	0	0	0	0	0	0	0	0	1	1	1	1	1	1	1	1	1	1
GCA_017182915.1	FSIS32104639	PDT000944626.1	2021	USA:GA	GA	raw intact chicken	environmental/other	7	26	SAMN17709538	1	1	1	0	0	0	0	0	0	0	0	0	0	0	0	0	0	0	0	0	0	0	0	0	0	0	0	0	0	1	1	1	1	1	1	1	1	1	1
GCA_017183155.1	FSIS32104626	PDT000945412.1	2021	USA:GA	GA	comminuted chicken	environmental/other	25	20	SAMN17715035	1	1	1	0	0	0	0	0	0	0	0	0	0	0	0	0	0	0	0	0	0	0	0	0	0	0	0	0	0	1	1	1	1	1	1	1	1	1	1
GCA_017193515.1	FSIS12137415	PDT000943165.1	2021	USA:GA	GA	chicken carcass	environmental/other	8	10	SAMN17616267	1	1	1	0	0	0	0	0	0	0	0	0	0	0	0	0	0	0	0	0	0	0	0	0	0	0	0	0	0	1	1	1	1	1	1	1	1	1	1
GCA_017234815.1	FSIS22130210	PDT000939916.1	2021	USA:FL	FL	chicken carcass	environmental/other	10	32	SAMN17515916	1	1	1	0	0	0	0	0	0	0	0	0	0	0	0	0	0	0	0	0	0	0	0	0	0	0	0	0	0	1	1	1	1	1	1	1	1	1	1
GCA_017263635.1	FSIS12138067	PDT000976307.1	2021	USA:GA	GA	Animal-Chicken-Young Chicken (cecal)	environmental/other	3	31	SAMN18098667	1	1	1	0	0	0	0	0	0	0	0	0	0	0	0	0	0	0	0	0	0	0	0	0	0	0	0	0	0	1	1	1	1	1	1	1	1	1	1
GCA_017263725.1	FSIS12137585	PDT000976303.1	2021	USA:GA	GA	Animal-Chicken-Young Chicken (cecal)	environmental/other	18	26	SAMN18098575	1	1	1	0	0	0	0	0	0	0	0	0	0	0	0	0	0	0	0	0	0	0	0	0	0	0	0	0	0	1	1	1	1	1	1	1	1	1	1
GCA_017339905.1	FSIS22130712	PDT000983271.1	2021	USA:GA	GA	comminuted chicken	environmental/other	4	41	SAMN18203670	1	1	1	0	0	0	0	0	0	0	0	0	0	0	0	0	0	0	0	0	0	0	0	0	0	0	0	0	0	1	1	1	1	1	1	1	1	1	1
GCA_017339935.1	FSIS22130708	PDT000983268.1	2021	USA:TN	TN	raw intact chicken	environmental/other	9	12	SAMN18203646	1	1	1	0	0	0	0	0	0	0	0	0	0	0	0	0	0	0	0	0	0	0	0	0	0	0	0	0	0	0	0	1	1	0	1	1	1	0	0
GCA_017497035.1	FSIS12138432	PDT000986489.1	2021	USA:GA	GA	Animal-Chicken-Young Chicken (cecal)	environmental/other	4	41	SAMN18350642	1	1	1	0	0	0	0	0	0	0	0	0	0	0	0	0	0	0	0	0	0	0	0	0	0	0	0	0	0	1	1	1	1	1	1	1	1	1	1
GCA_017817135.1	FSIS12138864	PDT001001115.1	2021	USA:TN	TN	raw intact chicken	environmental/other	18	21	SAMN18636676	1	1	1	0	0	0	0	0	0	0	0	0	0	0	0	0	0	0	0	0	0	0	0	0	0	0	0	0	0	1	1	1	1	1	1	1	1	1	1
GCA_017851875.1	FSIS22130958	PDT001001527.1	2021	USA:TX	TX	raw intact chicken	environmental/other	22	37	SAMN18649701	1	1	1	0	0	0	0	0	0	0	0	0	0	0	0	0	0	0	0	0	0	0	0	0	0	0	0	0	0	1	1	1	1	1	1	1	1	1	1
GCA_018208255.1	FSIS22131181	PDT001016102.1	2021	USA:FL	FL	chicken carcass	environmental/other	7	21	SAMN18918152	1	1	1	0	0	0	0	0	0	0	0	0	0	0	0	0	0	0	0	0	0	0	0	0	0	0	0	0	0	1	1	1	1	1	1	1	1	1	1
GCA_018351695.1	FSIS12139544	PDT001024915.1	2021	USA:GA	GA	Animal-Chicken-Young Chicken (cecal)	environmental/other	8	25	SAMN19118868	1	1	1	0	0	0	0	0	0	0	0	0	0	0	0	0	0	0	0	0	0	0	0	0	0	0	0	0	0	1	1	1	1	1	1	1	1	1	1
GCA_018748985.1	FSIS22131498	PDT001059092.1	2021	USA:NC	NC	Nonintact Chicken	environmental/other	5	39	SAMN19573786	1	1	1	0	0	0	0	0	0	0	0	0	0	0	0	0	0	0	0	0	0	0	0	0	0	0	0	0	0	1	1	1	1	1	1	1	1	1	1
GCA_018801005.1	21TX04CB05-S1	PDT001064078.1	2021	USA:TX	TX	chicken breasts	environmental/other	7	23	SAMN19605051	1	1	1	0	0	0	0	0	0	0	0	0	0	0	0	0	0	0	0	0	0	0	0	0	0	0	0	0	0	1	1	1	1	1	1	1	1	1	1
GCA_018934775.1	FSIS32105091	PDT001037649.1	2021	USA:FL	FL	chicken carcass	environmental/other	7	20	SAMN19222433	1	1	1	0	0	0	0	0	0	0	0	0	0	0	0	0	0	0	0	0	0	0	0	0	0	0	0	0	0	1	1	1	1	1	1	1	1	1	1
GCA_018944295.1	FSIS32105281	PDT001069465.1	2021	USA:SC	SC	raw intact chicken	environmental/other	15	25	SAMN19693984	1	1	1	0	0	0	0	0	0	0	0	0	0	0	0	0	0	0	0	0	0	0	0	0	0	0	0	0	0	0	0	0	0	0	0	0	0	0	0
GCA_018958675.1	FSIS32105294	PDT001072211.1	2021	USA:SC	SC	chicken carcass	environmental/other	18	43	SAMN19766847	1	1	1	0	0	0	0	0	0	0	0	0	0	0	0	0	0	0	0	0	0	0	0	0	0	0	0	0	0	1	1	1	1	1	1	1	1	1	1
GCA_018958695.1	FSIS12140305	PDT001072203.1	2021	USA:GA	GA	chicken carcass	environmental/other	9	38	SAMN19764009	1	1	1	0	0	0	0	0	0	0	0	0	0	0	0	0	0	0	0	0	0	0	0	0	0	0	0	0	0	1	1	1	1	1	1	1	1	1	1
GCA_018958975.1	FSIS22131709	PDT001072188.1	2021	USA:SC	SC	raw intact chicken	environmental/other	3	39	SAMN19765463	1	1	1	0	0	0	0	0	0	0	0	0	0	0	0	0	0	0	0	0	0	0	0	0	0	0	0	0	0	0	0	0	0	0	0	0	0	0	0
GCA_019169085.1	FSIS12140617	PDT001085352.1	2021	USA:PR	PR	chicken carcass	environmental/other	15	30	SAMN20113997	1	1	1	0	0	0	0	0	0	0	0	0	0	0	0	0	0	0	0	0	0	0	0	0	0	0	0	0	0	1	1	1	1	1	1	1	1	1	1
GCA_019176855.1	FSIS12140628	PDT001084440.1	2021	USA:SC	SC	Animal-Chicken-Young Chicken (cecal)	environmental/other	25	35	SAMN20109344	1	1	1	0	0	0	0	0	0	0	0	0	0	0	0	0	0	0	0	0	0	0	0	0	0	0	0	0	0	1	1	1	1	1	1	1	1	1	1
GCA_019177015.1	FSIS12140454	PDT001084421.1	2021	USA:TN	TN	raw intact chicken	environmental/other	11	32	SAMN20109105	1	1	1	0	0	0	0	0	0	0	0	0	0	0	0	0	0	0	0	0	0	0	0	0	0	0	0	0	0	1	1	1	1	1	1	1	1	1	1
GCA_019182305.1	FSIS22131839	PDT001085552.1	2021	USA:SC	SC	comminuted chicken	environmental/other	2	36	SAMN20119361	1	1	1	0	0	0	0	0	0	0	0	0	0	0	0	0	0	0	0	0	0	0	0	0	0	0	0	0	0	1	1	1	1	1	1	1	1	1	1
GCA_019199935.1	FSIS22131945	PDT001086278.1	2021	USA:FL	FL	chicken carcass	environmental/other	14	6	SAMN20151588	1	1	1	0	0	0	0	0	0	0	0	0	0	0	0	0	0	0	0	0	0	0	0	0	0	0	0	0	0	1	1	1	1	1	1	1	1	1	1
GCA_019205505.1	C165648-S	PDT001088114.1	2021	USA:SC	SC	caecum chicken	environmental/other	11	25	SAMN20170120	1	1	1	0	0	0	0	0	0	0	0	0	0	0	0	0	0	0	0	0	0	0	0	0	0	0	0	0	0	1	1	1	1	1	1	1	1	1	1
GCA_019209445.1	PNUSAS211524	PDT001088113.1	2021	USA:SC	SC	caecum chicken	environmental/other	18	28	SAMN20170124	1	1	1	0	0	0	0	0	0	0	0	0	0	0	0	0	0	0	0	0	0	0	0	0	0	0	0	0	0	1	1	1	1	1	1	1	1	1	1
GCA_019224405.1	FSIS12140945	PDT001089792.1	2021	USA:GA	GA	Animal-Chicken-Young Chicken (cecal)	environmental/other	4	6	SAMN20220595	1	1	1	0	0	0	0	0	0	0	0	0	0	0	0	0	0	0	0	0	0	0	0	0	0	0	0	0	0	1	1	1	1	1	1	1	1	1	1
GCA_019256325.1	PNUSAS211531	PDT001088109.1	2021	USA:SC	SC	caecum chicken	environmental/other	11	21	SAMN20170121	1	1	1	0	0	0	0	0	0	0	0	0	0	0	0	0	0	0	0	0	0	0	0	0	0	0	0	0	0	1	1	1	1	1	1	1	1	1	1
GCA_019256805.1	PNUSAS211535	PDT001088106.1	2021	USA:SC	SC	caecum chicken	environmental/other	14	29	SAMN20170111	1	1	1	0	0	0	0	0	0	0	0	0	0	0	0	0	0	0	0	0	0	0	0	0	0	0	0	0	0	1	1	1	1	1	1	1	1	1	1
GCA_019257505.1	PNUSAS211530	PDT001088105.1	2021	USA:SC	SC	caecum chicken	environmental/other	14	24	SAMN20170112	1	1	1	0	0	0	0	0	0	0	0	0	0	0	0	0	0	0	0	0	0	0	0	0	0	0	0	0	0	1	1	1	1	1	1	1	1	1	1
GCA_019328725.1	FSIS12141032	PDT001095126.1	2021	USA:GA	GA	Animal-Chicken-Young Chicken (cecal)	environmental/other	12	4	SAMN20350581	1	1	1	0	0	0	0	0	0	0	0	0	0	0	0	0	0	0	0	0	0	0	0	0	0	0	0	0	0	1	1	1	1	1	1	1	1	1	1
GCA_019328835.1	FSIS12141031	PDT001095122.1	2021	USA:FL	FL	Animal-Chicken-Young Chicken (cecal)	environmental/other	5	28	SAMN20350582	1	1	1	0	0	0	0	0	0	0	0	0	0	0	0	0	0	0	0	0	0	0	0	0	0	0	0	0	0	1	1	1	1	1	1	1	1	1	1
GCA_019406785.1	FSIS22132268	PDT001098818.1	2021	USA:MD	MD	raw intact chicken	environmental/other	7	3	SAMN20495182	1	1	1	0	0	0	0	0	0	0	0	0	0	0	0	0	0	0	0	0	0	0	0	0	0	0	0	0	0	1	1	1	1	1	1	1	1	1	1
GCA_019529975.1	FSIS22132332	PDT001102905.1	2021	USA:GA	GA	chicken carcass	environmental/other	2	14	SAMN20601514	1	1	1	0	0	0	0	0	0	0	0	0	0	0	0	0	0	0	0	0	0	0	0	0	0	0	0	0	0	1	1	1	1	1	1	1	1	1	1
GCA_019598205.1	FSIS12141753	PDT001108977.1	2021	USA:NC	NC	raw intact chicken	environmental/other	0	17	SAMN20771775	1	1	1	0	0	0	0	0	0	0	0	0	0	0	0	0	0	0	0	0	0	0	0	0	0	0	0	0	0	1	1	1	1	1	1	1	1	1	1
GCA_019710015.1	FSIS22132442	PDT001113763.1	2021	USA:GA	GA	comminuted chicken	environmental/other	25	33	SAMN20873992	1	1	1	0	0	0	0	0	0	0	0	0	0	0	0	0	0	0	0	0	0	0	0	0	0	0	0	0	0	1	1	1	1	1	1	1	1	1	1
GCA_019740995.1	FSIS12141763	PDT001115953.1	2021	USA:TX	TX	comminuted beef	environmental/other	0	17	SAMN20958649	1	1	1	0	0	0	0	0	0	0	0	0	0	0	0	0	0	0	0	0	0	0	0	0	0	0	0	0	0	1	1	1	1	1	1	1	1	1	1
GCA_019774235.1	FSIS12142003	PDT001116828.1	2021	USA:OH	OH	Comminuted Turkey	environmental/other	19	38	SAMN20977364	1	1	1	0	0	0	0	0	0	0	0	0	0	0	0	0	0	0	0	0	0	0	0	0	0	0	0	0	0	1	1	1	1	1	1	1	1	1	1
GCA_019805595.1	PNUSAS223979	PDT001119227.1	2021				clinical	28	19	SAMN21039667	1	1	1	0	0	0	0	0	0	0	0	0	0	0	0	0	0	0	0	0	0	0	0	0	0	0	0	0	0	1	1	1	1	1	1	1	1	1	1
GCA_019830355.1	PNUSAS211520	PDT001088117.1	2021	USA:SC	SC	caecum chicken	environmental/other	12	22	SAMN20170129	1	1	1	0	0	0	0	0	0	0	0	0	0	0	0	0	0	0	0	0	0	0	0	0	0	0	0	0	0	1	1	1	1	1	1	1	1	1	1
GCA_019830375.1	PNUSAS211533	PDT001088108.1	2021	USA:SC	SC	caecum chicken	environmental/other	15	27	SAMN20170118	1	1	1	0	0	0	0	0	0	0	0	0	0	0	0	0	0	0	0	0	0	0	0	0	0	0	0	0	0	1	1	1	1	1	1	1	1	1	1
GCA_020095115.1	21HI04CB04UCD-S1	PDT001136005.1	2021	USA: HI	HI	chicken	environmental/other	13	35	SAMN21542137	1	1	1	0	0	0	0	0	0	0	0	0	0	0	0	0	0	0	0	0	0	0	0	0	0	0	0	0	0	1	1	1	1	1	1	1	1	1	1
GCA_020605355.1	FSIS22105982	PDT001160735.1	2021	USA:MS	MS	Nonintact Chicken	environmental/other	8	41	SAMN22559825	1	1	1	0	0	0	0	0	0	0	0	0	0	0	0	0	0	0	0	0	0	0	0	0	0	0	0	0	0	1	1	1	1	1	1	1	1	1	1
GCA_020609295.1	FSIS32105976	PDT001161021.1	2021	USA:MA	MA	raw intact chicken	environmental/other	14	31	SAMN22561637	1	1	1	0	0	0	0	0	0	0	0	0	0	0	0	0	0	0	0	0	0	0	0	0	0	0	0	0	0	1	1	1	1	1	1	1	1	1	1
GCA_020609615.1	FSIS12106175	PDT001160967.1	2021	USA:GA	GA	comminuted chicken	environmental/other	14	42	SAMN22560594	1	1	1	0	0	0	0	0	0	0	0	0	0	0	0	0	0	0	0	0	0	0	0	0	0	0	0	0	0	0	0	0	0	0	0	0	0	0	0
GCA_020711835.1	FSIS12106542	PDT001166870.1	2021	USA:SC	SC	Animal-Chicken-Young Chicken (cecal)	environmental/other	9	30	SAMN22822633	1	1	1	0	0	0	0	0	0	0	0	0	0	0	0	0	0	0	0	0	0	0	0	0	0	0	0	0	0	1	1	1	1	1	1	1	1	1	1
GCA_020895315.1	FSIS22106255	PDT001178159.1	2021	USA:GA	GA	comminuted chicken	environmental/other	7	34	SAMN23285408	1	1	1	0	0	0	0	0	0	0	0	0	0	0	0	0	0	0	0	0	0	0	0	0	0	0	0	0	0	1	1	1	1	1	1	1	1	1	1
GCA_020895855.1	FSIS22106252	PDT001178164.1	2021	USA:GA	GA	raw intact chicken	environmental/other	26	41	SAMN23285415	1	1	1	0	0	0	0	0	0	0	0	0	0	0	0	0	0	0	0	0	0	0	0	0	0	0	0	0	0	1	1	1	1	1	1	1	1	1	1
GCA_020949835.1	FSIS22106210	PDT001175734.1	2021	USA:GA	GA	raw intact chicken	environmental/other	14	37	SAMN23176153	1	1	1	0	0	0	0	0	0	0	0	0	0	0	0	0	0	0	0	0	0	0	0	0	0	0	0	0	0	1	1	1	1	1	1	1	1	1	1
GCA_021142445.1	FSIS22106451	PDT001200793.1	2021	USA:GA	GA	comminuted chicken	environmental/other	12	41	SAMN23825145	1	1	1	0	0	0	0	0	0	0	0	0	0	0	0	0	0	0	0	0	0	0	0	0	0	0	0	0	0	1	1	1	1	1	1	1	1	1	1
GCA_021195655.1	FSIS22106499	PDT001203235.1	2021	USA:SC	SC	raw intact chicken	environmental/other	9	26	SAMN24088774	1	1	1	0	0	0	0	0	0	0	0	0	0	0	0	0	0	0	0	0	0	0	0	0	0	0	0	0	0	1	1	1	1	1	1	1	1	1	1
GCA_021226255.1	FSIS32106270	PDT001205312.1	2021	USA:FL	FL	raw intact chicken	environmental/other	9	22	SAMN24167158	1	1	1	0	0	0	0	0	0	0	0	0	0	0	0	0	0	0	0	0	0	0	0	0	0	0	0	0	0	1	1	1	1	1	1	1	1	1	1
GCA_021249685.1	FSIS22106378	PDT001207745.1	2021	USA:GA	GA	raw intact chicken	environmental/other	12	44	SAMN24250518	1	1	1	0	0	0	0	0	0	0	0	0	0	0	0	0	0	0	0	0	0	0	0	0	0	0	0	0	0	1	1	1	1	1	1	1	1	1	1
GCA_021271585.1	FSIS22106362	PDT001210365.1	2021	USA:GA	GA	raw intact chicken	environmental/other	8	10	SAMN24296826	1	1	1	0	0	0	0	0	0	0	0	0	0	0	0	0	0	0	0	0	0	0	0	0	0	0	0	0	0	1	1	1	1	1	1	1	1	1	1
GCA_021309175.1	FSIS12108037	PDT001212814.1	2021	USA:PA	PA	comminuted chicken	environmental/other	4	39	SAMN24466545	1	1	1	0	0	0	0	0	0	0	0	0	0	0	0	0	0	0	0	0	0	0	0	0	0	0	0	0	0	1	1	1	1	1	1	1	1	1	1
GCA_021347725.1	FSIS22106676	PDT001215155.1	2021	USA:VA	VA	comminuted chicken	environmental/other	9	32	SAMN24582854	1	1	1	0	0	0	0	0	0	0	0	0	0	0	0	0	0	0	0	0	0	0	0	0	0	0	0	0	0	1	1	1	1	1	1	1	1	1	1
GCA_021428445.1	FSIS12208174	PDT001219449.1	2021	USA:GA	GA	chicken carcass	environmental/other	7	32	SAMN24808098	1	1	1	0	0	0	0	0	0	0	0	0	0	0	0	0	0	0	0	0	0	0	0	0	0	0	0	0	0	1	1	1	1	1	1	1	1	1	1
GCA_021449885.1	21SC12CB03-S1	PDT001218380.1	2021	USA:SC	SC	chicken breast	environmental/other	6	33	SAMN24723554	1	1	1	0	0	0	0	0	0	0	0	0	0	0	0	0	0	0	0	0	0	0	0	0	0	0	0	0	0	1	1	1	1	1	1	1	1	1	1
GCA_021524015.1	FSIS12208458	PDT001226484.1	2021	USA:FL	FL	Animal-Chicken-Young Chicken (cecal)	environmental/other	13	29	SAMN25077452	1	1	1	0	0	0	1	1	0	0	0	0	1	1	1	0	0	0	0	0	0	0	0	0	0	0	0	0	0	0	0	0	0	0	0	0	1	0	0
GCA_021660555.1	FSIS32206367	PDT001230588.1	2021	USA:MA	MA	raw intact chicken	environmental/other	3	25	SAMN25247419	1	1	1	0	0	0	0	0	0	0	0	0	0	0	0	0	0	0	0	0	0	0	0	0	0	0	0	0	0	1	1	1	1	1	1	1	1	1	1
GCA_021757765.1	FSIS32206418	PDT001235010.1	2021	USA:GA	GA	comminuted chicken	environmental/other	7	33	SAMN25517828	1	1	1	0	0	0	0	0	0	0	0	0	0	0	0	0	0	0	0	0	0	0	0	0	0	0	0	0	0	1	1	1	1	1	1	1	1	1	1
GCA_022418685.1	CFSAN119469	PDT001255511.1	2021	USA:NJ	NJ	ground chicken	environmental/other	13	29	SAMN26310770	1	1	1	0	0	0	0	0	0	0	0	0	0	0	0	0	0	0	0	0	0	0	0	0	0	0	0	0	0	1	1	1	1	1	1	1	1	1	1
GCA_026276525.1	FSIS12217320	PDT001491944.1	2021	USA:NC	NC	Product-Raw-Intact-Chicken	environmental/other	2	19	SAMN31822885	1	1	1	0	0	0	0	0	0	0	0	0	0	0	0	0	0	0	0	0	0	0	0	0	0	0	0	0	0	1	1	1	1	1	1	1	1	1	1
GCA_026276925.1	FSIS12217315	PDT001491920.1	2021	USA:GA	GA	Animal-Chicken-Broiler / Young Chicken Carcass Rinse	environmental/other	2	14	SAMN31822652	1	1	1	0	0	0	0	0	0	0	0	0	0	0	0	0	0	0	0	0	0	0	0	0	0	0	0	0	0	1	1	1	1	1	1	1	1	1	1
GCA_034560135.1	PNUSAS410640	PDT002038788.1	2021	USA:GA	GA	chicken	environmental/other	0	4	SAMN39080973	1	1	1	0	0	0	0	0	0	0	0	0	0	0	0	0	0	0	0	0	0	0	0	0	0	0	0	0	0	1	1	1	1	1	1	1	1	1	1
GCA_034988145.1	PNUSAS412079	PDT002044842.1	2021	USA:GA	GA	chicken	environmental/other	0	4	SAMN39224606	1	1	1	0	0	0	0	0	0	0	0	0	0	0	0	0	0	0	0	0	0	0	0	0	0	0	0	0	0	1	1	1	1	1	1	1	1	1	1
[truncated: 35 more columns]

## Sheet: SNP Cluster PDS000026712.65
Assembly	Strain	Isolate	Collection date	Location	State	Isolation source	Isolation type	Min-same	Min-diff	BioSample	aac(6')-Iaa_1	sul2	tet(A)	aac(3)-VIa_2	ant(3'')-Ia_1	aph(3')-Ia_1	sul1_5	aph(3'')-Ib_2	blaCMY-2_1	blaTEM-1B_1	fyuA	irp1	irp2	ybtA	ybtE	ybtP	ybtQ	ybtS	ybtT	ybtU	ybtX	ColRNAI_1	IncC	Col440II_1	IncI1_1_Alpha	IncX1_1	ColpVC_1	Col156_1	Col440I_1	Col8282_1	IncFII_1	IncX4
GCA_028955945.1	FSIS12320034	PDT001650072.1	2023	USA:AR	AR	Animal-Chicken-Young Chicken (cecal)	environmental/other	14	11	SAMN33567125	1	1	1	0	0	0	0	0	0	0	1	1	1	1	1	1	1	1	1	1	1	1	1	1	0	0	0	0	0	0	0	0
GCA_028957365.1	FSIS12320026	PDT001650055.1	2023	USA:AR	AR	Animal-Turkey-Young Turkey (cecal)	environmental/other	28	39	SAMN33567088	1	1	1	0	0	0	0	0	0	0	1	1	1	1	1	1	1	1	1	1	1	1	1	1	0	0	0	0	0	0	0	0
GCA_029128225.1	FSIS12320279	PDT001655758.1	2023	USA:AR	AR	Nonintact Chicken	environmental/other	5	24	SAMN33699610	1	1	1	0	0	0	0	0	0	0	1	1	1	1	1	1	1	1	1	1	1	1	1	1	0	0	0	0	0	0	0	0
GCA_029221845.1	FSIS12320426	PDT001662052.1	2023	USA:MN	MN	raw intact chicken	environmental/other	8	17	SAMN33771869	1	1	1	0	0	0	0	0	0	0	1	1	1	1	1	1	1	1	1	1	1	1	1	1	0	0	0	0	0	0	0	0
GCA_031434705.1	FSIS32310076	PDT001882467.1	2023	USA:AR	AR	raw intact chicken	environmental/other	8	17	SAMN37365562	1	1	1	0	0	0	0	0	0	0	1	1	1	1	1	1	1	1	1	1	1	1	1	1	0	0	0	0	0	0	0	0
GCA_032881285.1	FSIS12322678	PDT001778280.1	2023	USA:OK	OK	comminuted chicken	environmental/other	1	17	SAMN35723528	1	1	1	0	0	0	0	0	0	0	1	1	1	1	1	1	1	1	1	1	1	1	1	1	0	0	0	0	0	0	0	0
GCA_032975665.1	FSIS32309669	PDT001771118.1	2023	USA:AR	AR	raw intact chicken	environmental/other	1	18	SAMN35663354	1	1	1	0	0	0	0	0	0	0	1	1	1	1	1	1	1	1	1	1	1	1	1	1	0	0	0	0	0	0	0	0
GCA_033757855.1	FSIS12321607	PDT001717270.1	2023	USA:AR	AR	Animal-Turkey-Young Turkey (cecal)	environmental/other	17	14	SAMN34535750	1	1	1	0	0	0	0	0	0	0	1	1	1	1	1	1	1	1	1	1	1	1	1	1	0	0	0	0	0	0	0	0
GCA_035513895.1	FSIS32310824	PDT002050032.1	2023	USA:AR	AR	raw intact chicken	environmental/other	5	24	SAMN39324445	1	1	1	0	0	0	0	0	0	0	1	1	1	1	1	1	1	1	1	1	1	1	1	1	0	0	1	0	0	0	0	0
GCA_035869615.1	FSIS22415181	PDT002054842.1	2023	USA:NC	NC	raw intact chicken	environmental/other	18	34	SAMN39461287	1	1	1	0	0	0	0	0	0	0	1	1	1	1	1	1	1	1	1	1	1	1	1	0	0	0	0	0	0	0	0	0
GCA_021715115.1	FSIS12208662	PDT001232747.1	2022	USA:CA	CA	raw intact chicken	environmental/other	5	23	SAMN25337586	1	1	1	0	0	0	0	0	0	0	1	1	1	1	1	1	1	1	1	1	1	1	1	1	0	0	0	0	0	0	0	0
GCA_021717555.1	FSIS22206792	PDT001232572.1	2022	USA:AR	AR	Nonintact Chicken	environmental/other	13	17	SAMN25330589	1	1	1	0	0	0	0	0	0	0	1	1	1	1	1	1	1	1	1	1	1	1	1	1	0	0	0	0	0	0	0	0
GCA_022051565.1	FSIS12208936	PDT001242351.1	2022	USA:AR	AR	raw intact chicken	environmental/other	2	8	SAMN25710991	1	1	1	0	0	0	0	0	0	0	1	1	1	1	1	1	1	1	1	1	1	1	1	1	0	0	0	0	0	0	0	0
GCA_022581025.1	FSIS22207331	PDT001264012.1	2022	USA:MO	MO	Comminuted Turkey	environmental/other	12	18	SAMN26554976	1	0	0	0	0	0	0	0	0	0	1	0	0	1	1	0	1	0	1	1	0	1	1	1	0	0	0	0	0	0	0	0
GCA_022670475.1	FSIS22207433	PDT001272007.1	2022	USA:AR	AR	Nonintact Chicken	environmental/other	1	11	SAMN26852745	1	1	0	0	0	0	0	0	0	0	1	0	1	1	1	1	1	1	1	1	0	1	1	1	0	0	0	0	0	0	0	0
GCA_022950295.1	FSIS22207430	PDT001276183.1	2022	USA:MO	MO	raw intact chicken	environmental/other	10	12	SAMN27016949	1	1	1	0	0	0	0	0	0	0	1	1	1	1	1	1	1	1	1	1	1	1	1	1	0	0	0	0	0	0	0	0
GCA_023201435.1	FSIS32206783	PDT001297348.1	2022	USA:AR	AR	Comminuted Turkey	environmental/other	5	0	SAMN28014420	1	1	1	0	0	0	0	0	0	0	1	1	1	1	1	1	1	1	1	1	1	1	1	1	0	0	0	0	0	0	0	0
GCA_023521435.1	FSIS22208102	PDT001312541.1	2022	USA:AR	AR	raw intact chicken	environmental/other	21	17	SAMN28571720	1	1	1	0	0	0	0	0	0	0	1	1	1	1	1	1	1	1	1	1	1	1	1	1	0	0	0	0	0	0	0	0
GCA_023521875.1	FSIS12211655	PDT001312522.1	2022	USA:AR	AR	chicken - young chicken carcass rinse (pre-evisceration)	environmental/other	12	11	SAMN28571698	1	1	1	0	0	0	0	0	0	0	1	1	1	1	1	1	1	1	1	1	1	1	1	1	0	0	0	0	0	0	0	0
GCA_023521955.1	FSIS22207972	PDT001312518.1	2022	USA:CA	CA	raw intact chicken	environmental/other	6	13	SAMN28571719	1	1	1	0	0	0	0	0	0	0	1	1	1	1	1	1	1	1	1	1	1	1	1	1	0	0	0	0	0	0	0	0
GCA_023617225.1	FSIS22208207	PDT001318447.1	2022	USA:AR	AR	chicken - young chicken carcass rinse (pre-evisceration)	environmental/other	10	7	SAMN28789724	1	1	1	0	0	0	0	0	0	0	1	1	1	1	1	1	1	1	1	1	1	1	1	1	0	0	0	0	0	0	0	0
GCA_024230035.1	FSIS12212991	PDT001357679.1	2022	USA:AR	AR	Animal-Chicken-Young Chicken (cecal)	environmental/other	14	9	SAMN29659823	1	1	1	0	0	0	0	0	0	0	1	1	1	1	1	1	1	1	1	1	1	1	1	1	0	0	0	0	0	0	0	0
GCA_024230135.1	FSIS12212992	PDT001357685.1	2022	USA:MO	MO	Animal-Chicken-Young Chicken (cecal)	environmental/other	2	10	SAMN29659829	1	1	1	0	0	0	0	0	0	0	1	1	1	1	1	1	1	1	1	1	1	1	1	1	0	0	0	0	0	0	0	0
GCA_024327085.1	FSIS22208712	PDT001363718.1	2022	USA:AR	AR	Nonintact Chicken	environmental/other	7	26	SAMN29797020	1	1	1	0	0	0	0	0	0	0	1	1	1	1	1	1	1	1	1	1	1	1	1	1	0	0	0	0	0	0	0	0
GCA_024853025.1	FSIS12214346	PDT001398693.1	2022	USA:MO	MO	chicken - young chicken carcass rinse (pre-evisceration)	environmental/other	11	16	SAMN30500891	1	1	1	0	0	0	0	0	0	0	1	1	1	1	1	1	1	1	1	1	1	1	1	1	0	0	0	0	0	0	0	0
GCA_024924085.1	FSIS12214674	PDT001408980.1	2022	USA:AR	AR	Animal-Turkey-Young Turkey (cecal)	environmental/other	9	20	SAMN30661158	1	1	1	0	0	0	0	0	0	0	1	1	1	1	1	1	1	1	1	1	1	1	1	1	0	0	0	0	0	0	0	0
GCA_024924865.1	FSIS12214668	PDT001408952.1	2022	USA:MO	MO	Animal-Chicken-Young Chicken (cecal)	environmental/other	3	9	SAMN30661151	1	1	1	0	0	0	0	0	0	0	1	1	1	1	1	1	1	1	1	1	1	1	1	0	0	0	0	0	0	0	0	0
GCA_025029095.1	FSIS32207524	PDT001386421.1	2022	USA:MO	MO	chicken - young chicken carcass rinse (pre-evisceration)	environmental/other	4	10	SAMN30266122	1	1	1	0	0	0	0	0	0	0	1	1	1	1	1	1	1	1	1	1	1	1	1	1	0	0	0	0	0	0	0	0
GCA_025648155.1	FSIS32207896	PDT001450300.1	2022	USA:AR	AR	chicken - young chicken carcass rinse (post-chill)	environmental/other	13	19	SAMN31239230	1	1	1	0	0	0	0	0	0	0	1	1	1	1	1	1	1	1	1	1	1	1	1	1	0	0	0	0	0	0	0	0
GCA_025649735.1	FSIS32207898	PDT001450312.1	2022	USA:AR	AR	chicken - young chicken carcass rinse (pre-evisceration)	environmental/other	7	16	SAMN31239244	1	1	1	0	0	0	0	0	0	0	1	1	1	1	1	1	1	1	1	1	1	1	1	0	0	0	0	0	0	0	0	0
GCA_025730995.1	FSIS12216306	PDT001455661.1	2022	USA:AR	AR	raw intact chicken	environmental/other	1	12	SAMN31328121	1	1	1	0	0	0	0	0	0	0	1	1	1	1	1	1	1	1	1	1	1	1	1	1	0	0	0	0	0	0	0	0
GCA_025917135.1	FSIS12216603	PDT001470466.1	2022	USA:AR	AR	chicken - young chicken carcass rinse (pre-evisceration)	environmental/other	11	17	SAMN31514332	1	1	1	0	0	0	0	0	0	0	1	1	1	1	1	1	1	1	1	1	1	1	1	1	0	0	0	0	0	0	0	0
GCA_025918985.1	FSIS22210363	PDT001470372.1	2022	USA:AR	AR	chicken - young chicken carcass rinse (pre-evisceration)	environmental/other	15	12	SAMN31510312	1	1	1	0	0	0	0	0	0	0	1	1	1	1	1	1	1	1	1	1	1	1	1	1	0	0	0	0	0	0	0	0
GCA_026042385.1	FSIS22210490	PDT001476827.1	2022	USA:AR	AR	chicken - young chicken carcass rinse (pre-evisceration)	environmental/other	16	13	SAMN31612309	1	1	1	0	0	0	0	0	0	0	1	1	1	1	1	1	1	1	1	1	1	1	1	1	0	0	0	0	0	0	0	0
GCA_026702025.1	FSIS12217868	PDT001514851.1	2022	USA:MO	MO	chicken - young chicken carcass rinse (pre-evisceration)	environmental/other	9	14	SAMN32075293	1	1	1	0	0	0	0	0	0	0	1	1	1	1	1	1	1	1	1	1	1	1	1	1	0	0	0	0	0	0	0	0
GCA_018519275.1	FSIS32105194	PDT001045754.1	2021	USA:MO	MO	Comminuted Turkey	environmental/other	11	16	SAMN19315496	1	1	1	0	0	0	0	0	0	0	1	1	1	1	1	1	1	1	1	1	1	1	1	1	0	0	0	0	0	0	0	0
GCA_019109685.1	FSIS12140500	PDT001080965.1	2021	USA:AR	AR	chicken carcass	environmental/other	7	9	SAMN19998684	1	1	1	0	0	0	0	0	0	0	1	1	1	1	1	1	1	1	1	1	1	1	1	0	0	0	0	0	0	0	0	0
GCA_020607975.1	FSIS12106200	PDT001157895.2	2021	USA:AR	AR	Animal-Turkey-Young Turkey (cecal)	environmental/other	3	14	SAMN22428125	1	1	1	0	0	0	0	0	0	0	1	1	1	1	1	1	1	1	1	1	1	1	1	1	0	0	0	0	0	0	0	0
GCA_021193665.1	FSIS32106247	PDT001202727.1	2021	USA:AR	AR	raw intact chicken	environmental/other	2	8	SAMN24036991	1	1	1	0	0	0	0	0	0	0	1	1	1	1	1	1	1	1	1	1	1	1	1	1	0	0	0	0	0	0	0	0
GCA_023051895.1	21MO09GT02-S1	PDT001290395.1	2021	USA:MO	MO	ground turkey	environmental/other	5	16	SAMN27623835	1	1	1	0	0	0	0	0	0	0	1	1	1	1	1	1	1	1	1	1	1	1	1	0	0	0	0	1	0	0	0	0
